# Supplementary material for: Longitudinal single-cell profiling reveals molecular heterogeneity and tumor-immune evolution in refractory mantle cell lymphoma
Source: Nat Commun. 2021 May 17;12:2877. doi: 10.1038/s41467-021-22872-z (PMC8128874; doi:10.1038/s41467-021-22872-z)
Supplement: Supplementary file 4 — Supplementary Data 1 [file 41467_2021_22872_MOESM4_ESM.xlsx]

## Sheet: Supplementary Table 1
Supplementary Data 1. Clinical and histopathological characteristics of 5 MCL patients.
		Patient V	Patient C	Patient D	Patient B	Patient E
Tissue Source		BM	BM	BM	BM	LN
Clinical information	Age	54	52	45	69	59
	Gender	M	M	F	F	M
	Refractory/relapsed	New patient	New patient	New patient	New patient	Relapsed
	Splenomegaly	21cm	Normal	Normal	22cm	27cm
	Lymphadenopathy	No	Multiple sites	Multiple sites	Multiple sites	Multiple sites
	Leukocytosis	Yes	Yes	No	Yes	No
	Peripheral blood involvement	Yes	Yes	No	Yes	No
	Lymphocytes in Bone Marrow	87.3% (High)	55% (High)	18.7% (High)	33% (High)	8% (normal)
	Ki67	ND	0.2	0.2	0.2	ND
	P53 deletion	0.9	Negative	Negative	ND	Negative
	SOX11	0.0725	0.222	0.0945	0.4321	NA
	Cyclin D1 translocation	0.925	0.42	0.025	0.375	Negative
	Myc Rearrangement	0.925	Negative	Negative	Negative	Negative
	ATM	Negative	Negative	Negative	Negative	Negative
	Apheresis	Yes	Yes	No	Yes	No
	Ibrutinib treatment	Sensitive	Sensitive	Sensitive	Resistant	Resistant
	Venetoclax treatment	na	na	na	Resistant	Resistant
Flow cytometry	CD5	Positive	Positive (Partial)	Positive (Partial)	Positive	Positive
	CD10	Negative	Negative	Negative	Negative	Negative
	CD11c	Negative	Negative	Negative	Negative	Negative
	CD19	Positive	Positive	Positive	Positive	Positive
	CD20	Positive	Positive	Positive	Positive	Positive
	CD22	Positive	Positive	Positive	Positive	Positive
	CD23	Negative	Negative	Negative	Negative	Negative
	CD38	Positive (Partial)	Positive (Dim)	Positive	Positive	Positive
	CD43	Negative	Positive	Positive (Dim)	Negative	Negative
	CD79b	Positive	Negative	Positive	Positive	Positive
	CD200	Negetive	Negetive	Negetive	Negetive	Negetive
	Kappa	Positive	Negative	Negative	Negative	Positive
	Lambda	Negative	Positive	Positive	Positive	Negative
