# Supplementary material for: Longitudinal single-cell profiling reveals molecular heterogeneity and tumor-immune evolution in refractory mantle cell lymphoma
Source: Nat Commun. 2021 May 17;12:2877. doi: 10.1038/s41467-021-22872-z (PMC8128874; doi:10.1038/s41467-021-22872-z)
Supplement: Supplementary file 5 — Supplementary Data 2 [file 41467_2021_22872_MOESM5_ESM.xlsx]

## Sheet: UpRegulated
Supplementary Data 2. Differentially expressed genes (Baseline tumor B cell vs. Health donor B cell)
Upreguated Genes in Tumor B cell
Gene	p_val	avg_logFC	pct.1	pct.2	p_val_adj
CD79B	2.33805e-137	1.65659	0.911	0.253	7.65429e-133
CCND1	3.74315e-155	2.24618	0.834	0.003	1.22543e-150
MS4A1	1.24865e-129	1.33517	0.968	0.439	4.08784e-125
FCRLA	2.05198e-85	1.21287	0.603	0.02	6.71777e-81
FCRL2	1.34668e-63	0.996046	0.548	0.051	4.40876e-59
VPREB3	6.89882e-72	1.17414	0.597	0.066	2.25854e-67
GDI2	8.66955e-56	0.824417	0.611	0.128	2.83824e-51
RALGPS2	4.781e-83	1.20787	0.632	0.048	1.5652e-78
ALOX5	3.4917e-67	0.963973	0.567	0.054	1.14311e-62
SMIM14	2.03844e-52	0.975693	0.481	0.046	6.67344e-48
SMARCB1	3.02134e-68	1.11652	0.636	0.112	9.89128e-64
STMN1	2.84461e-67	1.33325	0.512	0.015	9.31269e-63
WASF2	1.19565e-50	0.776088	0.567	0.115	3.91432e-46
PDLIM1	3.09429e-49	0.745893	0.569	0.122	1.01301e-44
RCSD1	1.00092e-50	0.751564	0.644	0.173	3.27683e-46
AP3B1	3.34701e-44	0.74243	0.474	0.074	1.09575e-39
TCEA1	3.37951e-40	0.651542	0.625	0.209	1.10638e-35
HIST1H4C	1.46147e-38	0.739701	0.494	0.112	4.78457e-34
MARCKS	3.65274e-51	0.829362	0.514	0.071	1.19583e-46
RPS27L	1.70604e-41	0.665201	0.573	0.153	5.58523e-37

## Sheet: DownRegulated
Supplementary Table 2. Differentially expressed genes (Baseline tumor B cell vs. Health donor B cell)
Downreguated Genes in Tumor B cell
Gene	p_val	avg_logFC	pct.1	pct.2	p_val_adj
FTH1	2.31821e-140	-1.59845	0.965	1	7.58937e-136
LAPTM5	9.43438e-99	-1.2449	0.821	0.931	3.08863e-94
PIK3IP1	5.68948e-77	-1.05965	0.083	0.406	1.86262e-72
SNX9	1.40612e-27	-0.663408	0.117	0.306	4.60335e-23
FXYD5	9.67708e-65	-0.918676	0.515	0.783	3.16808e-60
DDIT4	1.95047e-37	-0.609398	0.056	0.247	6.38545e-33
