# Supplementary material for: Longitudinal single-cell profiling reveals molecular heterogeneity and tumor-immune evolution in refractory mantle cell lymphoma
Source: Nat Commun. 2021 May 17;12:2877. doi: 10.1038/s41467-021-22872-z (PMC8128874; doi:10.1038/s41467-021-22872-z)
Supplement: Supplementary file 6 — Supplementary Data 3 [file 41467_2021_22872_MOESM6_ESM.xlsx]

## Sheet: Supplementary Table 3
Supplementary Data 3. Differentially expressed genes (B4 vs. all other tumors) mapped to chromosome 17q.
Gene	p_val	avg_logFC	pct.1	pct.2	p_val_adj
TRAF4	0	1.12101	0.823	0.173	0
ACTG1	0	0.945098	0.995	0.808	0
NME1	4.91745e-223	0.8053	0.651	0.158	1.60987e-218
TK1	1.16927e-187	0.797243	0.268	0.011	3.82797e-183
HN1	2.98298e-223	0.775457	0.64	0.151	9.76567e-219
SEPT9	3.95602e-225	0.72248	0.903	0.413	1.29512e-220
ANAPC11	9.34768e-214	0.704635	0.789	0.281	3.06024e-209
PSMB3	4.62093e-216	0.691418	0.884	0.405	1.5128e-211
LGALS3BP	1.8078e-243	0.690944	0.586	0.102	5.91837e-239
ATP5G1	7.9516e-195	0.674884	0.806	0.319	2.6032e-190
PSMC5	2.76618e-192	0.644266	0.745	0.259	9.05592e-188
ATP5H	3.21701e-188	0.609014	0.785	0.299	1.05318e-183
SUMO2	1.12556e-232	0.603204	0.991	0.76	3.68485e-228
LIMD2	9.22581e-173	0.571186	0.987	0.773	3.02035e-168
BIRC5	5.38328e-167	0.565866	0.219	0.005	1.76238e-162
SNF8	7.60909e-182	0.540877	0.712	0.241	2.49106e-177
SYNGR2	1.6293e-132	0.508815	0.724	0.313	5.33399e-128
CD79B	3.57328e-128	0.504241	0.994	0.854	1.16982e-123
ARHGDIA	2.05214e-119	0.501178	0.765	0.377	6.7183e-115
SRSF2	1.1137e-111	0.491461	0.866	0.52	3.64603e-107
MIEN1	8.44749e-152	0.476651	0.708	0.275	2.76554e-147
VMP1	8.40033e-140	0.465454	0.533	0.157	2.7501e-135
P4HB	2.30223e-145	0.463275	0.692	0.271	7.53703e-141
TOP2A	1.60261e-134	0.462245	0.19	0.006	5.24664e-130
PSMD3	8.01352e-162	0.446278	0.57	0.166	2.62347e-157
SMARCE1	3.84304e-155	0.437067	0.738	0.304	1.25814e-150
MRPL12	1.10247e-130	0.436818	0.454	0.115	3.60927e-126
C17orf62	5.86606e-106	0.385546	0.537	0.204	1.92043e-101
CBX1	7.39176e-162	0.384363	0.472	0.118	2.41991e-157
GPS1	3.62448e-143	0.38385	0.419	0.092	1.18658e-138
C17orf89	4.7213e-122	0.381107	0.653	0.277	1.54566e-117
NEK8	7.27067e-144	0.35683	0.436	0.112	2.38027e-139
ARL16	2.10031e-151	0.347691	0.438	0.106	6.876e-147
STRA13	1.90539e-93	0.34376	0.426	0.142	6.23786e-89
KPNA2	6.77455e-100	0.335694	0.283	0.057	2.21785e-95
AATF	1.57288e-122	0.333101	0.476	0.152	5.1493e-118
LASP1	6.00411e-146	0.329619	0.483	0.142	1.96562e-141
DCXR	3.94131e-102	0.316404	0.428	0.14	1.2903e-97
NME1-NME2	9.3086e-120	0.311908	0.315	0.058	3.04745e-115
CCL3	1.0993e-57	0.309944	0.132	0.016	3.59888e-53
NARF	1.07293e-126	0.301617	0.43	0.127	3.51256e-122
DUS1L	8.75115e-106	0.291746	0.31	0.066	2.86495e-101
EIF4A3	1.06973e-99	0.283723	0.387	0.119	3.50207e-95
RPL19	5.6648e-129	0.282339	1	0.988	1.85454e-124
UBALD2	1.21189e-65	0.278015	0.501	0.248	3.96747e-61
PRPSAP1	3.53811e-112	0.277307	0.356	0.094	1.15831e-107
CCR7	2.35734e-91	0.276635	0.449	0.177	7.71745e-87
UTP18	5.16185e-106	0.276198	0.387	0.118	1.68989e-101
GRN	4.45396e-75	0.269266	0.648	0.355	1.45814e-70
KPNB1	1.77346e-99	0.268648	0.603	0.287	5.80596e-95
ERAL1	3.10804e-105	0.262465	0.266	0.046	1.01751e-100
ICT1	7.21325e-86	0.262416	0.27	0.06	2.36147e-81
KANSL1-AS1	4.10887e-89	0.259606	0.345	0.108	1.34516e-84
MRPS7	4.21058e-99	0.257428	0.489	0.197	1.37846e-94
NFE2L1	6.12296e-102	0.253953	0.252	0.046	2.00453e-97
p_val : p_val (unadjusted)
avg_logFC : log fold-chage of the average expression between the two groups. Positive values indicate that the feature is more highly expressed in the first group.
pct.1 : The percentage of cells where the feature is detected in the first group
pct.2 : The percentage of cells where the feature is detected in the second group
p_val_adj : Adjusted p-value, based on bonferroni correction using all features in the dataset.
