# Supplementary material for: Longitudinal single-cell profiling reveals molecular heterogeneity and tumor-immune evolution in refractory mantle cell lymphoma
Source: Nat Commun. 2021 May 17;12:2877. doi: 10.1038/s41467-021-22872-z (PMC8128874; doi:10.1038/s41467-021-22872-z)
Supplement: Supplementary file 7 — Supplementary Data 4 [file 41467_2021_22872_MOESM7_ESM.xlsx]

## Sheet: Supplementary Table 4
Supplementary Data 4. YM155 tumor volume and survival data
P-value (student t test)	d15	d30	d33	d64	d68
Vehicle vs YM155_1mg/kg	0.014449	0.012188	0.00434
Vehicle vs YM155_3mg/kg	0.099354	0.090319	0.02034
YM155_1mg/kg vs YM155_3mg/kg	0.032501	0.036958	0.051621	0.02236	0.004355
