# Supplementary material for: Longitudinal single-cell profiling reveals molecular heterogeneity and tumor-immune evolution in refractory mantle cell lymphoma
Source: Nat Commun. 2021 May 17;12:2877. doi: 10.1038/s41467-021-22872-z (PMC8128874; doi:10.1038/s41467-021-22872-z)
Supplement: Supplementary file 9 — Supplementary Data 6 [file 41467_2021_22872_MOESM9_ESM.xlsx]

## Sheet: Pt-B
Supplementary Data 6. SC3 cluster featured markers of patient B
Gene	Cluster	Padj	Auroc	Padj_DEG
TK1	4	5.54204e-258	0.910134	3.23622e-255
TYMS	4	4.75948e-236	0.870969	4.6204e-233
ZWINT	4	9.89295e-219	0.856513	8.75137e-216
BIRC5	4	1.22285e-213	0.83919	7.25401e-211
KIAA0101	4	1.21309e-206	0.858786	1.02161e-203
CDT1	4	3.52172e-193	0.811462	1.8178e-190
NUSAP1	4	2.20434e-188	0.82067	1.50903e-185
CKS1B	4	1.05581e-167	0.931185	2.77375e-172
LTB	1	3.06892e-167	0.882025	1.68843e-212
CENPM	4	1.89276e-163	0.836339	1.51571e-161
RAD51AP1	4	5.70948e-163	0.776783	1.53765e-160
H2AFX	4	2.3707e-159	0.831137	3.06986e-157
TUBA1B	4	1.3812e-156	0.985891	1.97547e-183
MAD2L1	4	8.94289e-155	0.8229	5.25643e-153
STMN1	4	2.64366e-146	0.991881	2.57728e-192
E2F1	4	4.26661e-145	0.775826	2.48634e-144
PCNA	4	1.0225e-140	0.871036	5.84627e-143
CENPW	4	1.51718e-140	0.81119	1.22925e-139
UBE2T	4	1.90471e-140	0.774372	9.38643e-141
TUBB	4	4.52986e-137	0.975763	3.67822e-191
H2AFZ	4	4.00349e-133	0.958882	1.18858e-148
SMC2	4	6.3428e-131	0.773288	6.07559e-129
SGOL1	4	8.55466e-131	0.776348	3.2396e-129
HMGB2	4	2.3875e-129	0.952649	5.1566e-165
TUBB4B	4	1.34714e-125	0.872745	1.31491e-137
GSTP1	1	1.9241e-125	0.835057	5.26823e-221
CDCA7	4	3.93212e-123	0.759829	2.31919e-122
LIMD2	1	2.73961e-122	0.834143	1.29063e-152
MCM7	4	3.03622e-122	0.849057	3.08032e-125
GINS2	4	2.22878e-120	0.768264	1.52689e-118
GGH	4	1.01223e-119	0.778995	8.73165e-119
SMC4	4	5.72768e-115	0.854413	2.53041e-115
BIRC3	1	1.68154e-109	0.794939	3.2941e-128
HMGN2	4	4.53238e-108	0.932115	2.22143e-112
FCRL3	1	3.61777e-104	0.766272	8.72356e-123
APOBEC3B	4	1.01338e-103	0.769893	1.15105e-116
DUT	4	4.50334e-103	0.887452	8.92285e-117
DTYMK	4	1.7621e-102	0.816225	3.3909e-110
HBB	2	8.68075e-98	0.703258	2.07573e-96
HMGB1	4	1.03868e-97	0.911199	1.66318e-100
CCDC167	4	8.95217e-96	0.792956	2.67718e-107
TRAF4	1	2.70442e-95	0.780733	2.13373e-152
CYB561A3	1	1.00523e-94	0.79003	4.77925e-123
RNASEH2A	4	5.99981e-92	0.762771	9.90205e-95
PTTG1	4	2.83447e-91	0.75716	4.18711e-91
RPL39L	4	3.08031e-91	0.766274	1.34526e-96
KIF22	4	4.61499e-91	0.728992	1.9884e-89
CENPH	4	6.50072e-90	0.75955	1.10313e-88
ORC6	4	6.58487e-90	0.733661	1.24698e-88
HELLS	4	9.6942e-90	0.727353	5.11708e-88
DHFR	4	2.4584e-89	0.758029	2.23694e-87
H2AFV	4	7.26853e-88	0.860915	3.70098e-92
DNAJC9	4	2.66097e-87	0.740029	6.02305e-85
GAPDH	4	1.96019e-86	0.884701	1.59128e-100
CDK2	4	1.11573e-83	0.734327	6.29908e-86
TMPO	4	1.64849e-82	0.784795	2.41434e-82
MCM3	4	1.09501e-81	0.76002	2.5793e-90
NASP	4	5.45511e-80	0.838066	2.75388e-93
TUBA1C	4	7.88906e-80	0.722824	1.56667e-82
JUND	3	2.12605e-79	0.822211	7.68876e-84
CKS2	4	3.62151e-79	0.786515	1.36174e-77
DDX21	3	9.42509e-78	0.809713	8.5603e-76
HLA-DPB1	2	2.18145e-77	0.795877	1.41319e-122
MDK	4	6.16046e-77	0.810727	3.79422e-90
RGS2	3	5.02548e-76	0.819196	9.15842e-107
TIMELESS	4	3.70764e-75	0.718248	6.91751e-73
SYNGR2	1	9.085e-75	0.743879	1.50292e-95
CARHSP1	4	4.11589e-74	0.817901	1.31989e-73
TRPM4	1	1.25064e-73	0.704707	1.73951e-109
DNMT1	4	2.27408e-72	0.735262	3.26951e-72
CDK4	4	7.14904e-72	0.820624	5.10657e-136
SBDS	3	1.55427e-71	0.788054	1.41072e-72
DEK	4	2.44017e-70	0.831587	4.24885e-68
CD83	3	2.78251e-70	0.799758	3.45923e-68
TUBA1A	4	6.00401e-70	0.824134	3.03196e-97
LINC00996	1	6.77821e-70	0.71877	3.43479e-126
NUCKS1	4	7.52519e-70	0.818335	1.8423e-67
NUDT1	4	4.53966e-68	0.77595	9.09724e-73
MYBL2	4	1.1627e-67	0.794576	9.4736e-69
RANBP1	4	2.2573e-67	0.831281	1.04343e-88
KREMEN2	1	8.25547e-67	0.700657	6.51785e-114
RFC4	4	8.58607e-67	0.71723	7.69018e-69
LMNB1	4	3.22571e-66	0.715347	3.80431e-66
PRIM1	4	2.14031e-64	0.680522	3.98493e-63
PAQR4	4	5.06465e-64	0.743451	3.20987e-101
HN1	4	6.45485e-64	0.795534	3.76176e-118
NCF1	2	1.22496e-63	0.76838	6.10155e-63
UBE2S	4	1.5967e-63	0.711986	1.04206e-64
AIM2	1	3.01004e-63	0.706892	4.44613e-90
ANP32B	4	6.51754e-63	0.821457	1.21093e-65
STRA13	4	7.2901e-63	0.764206	4.73789e-69
IL32	1	2.73219e-62	0.678091	2.74248e-69
CRNDE	4	2.74897e-62	0.696714	9.87103e-62
FEN1	4	1.00857e-61	0.682878	1.06712e-60
SNRNP25	4	3.64361e-61	0.743721	5.4897e-61
SAE1	4	2.23819e-59	0.72586	6.1012e-65
ZNF331	3	4.54002e-58	0.695768	1.05574e-59
ITGB3BP	4	1.04414e-57	0.673923	7.93343e-58
HIST1H4C	4	1.45629e-57	0.785334	2.37043e-57
ANP32E	4	2.42842e-57	0.748396	8.11292e-58
HMGN1	4	5.83714e-57	0.815809	1.67087e-56
CBX5	4	1.63013e-56	0.725273	1.75339e-61
ATP5G1	1	1.91079e-56	0.719024	8.71691e-104
CTSH	1	6.04809e-56	0.704887	8.54725e-72
CDCA4	4	7.95083e-56	0.667238	2.40219e-56
C12orf79	3	2.1008e-55	0.690865	1.85275e-55
COX8A	4	3.81968e-55	0.805078	1.87387e-65
HMGB3	4	6.33148e-55	0.725995	3.4204e-60
FAM43A	3	7.78669e-55	0.651643	1.14194e-54
STAT6	1	9.5047e-55	0.713439	2.54628e-64
CHAF1A	4	1.46574e-54	0.666176	1.06024e-56
UNG	4	4.85528e-54	0.663046	1.85409e-54
C12orf75	4	2.68567e-53	0.728186	7.1481e-52
TACC3	4	4.31471e-53	0.679079	2.36213e-52
RAN	4	4.54849e-53	0.80281	7.32816e-89
PHGDH	4	4.55252e-53	0.723976	3.83828e-84
IDH2	4	7.29287e-53	0.785086	9.61413e-57
C14orf80	4	2.25561e-52	0.658616	3.82949e-55
MARCKS	1	1.16742e-51	0.716733	1.33524e-85
TXNIP	3	2.36426e-51	0.763614	2.79189e-95
ANAPC11	4	2.60234e-51	0.787153	3.22574e-101
RTN3	4	5.20748e-51	0.692841	2.40509e-53
DNPH1	1	5.73773e-51	0.697984	6.8462e-83
RBM38	3	2.39303e-50	0.743628	2.2888e-48
CD82	1	4.5264e-50	0.701233	3.84654e-57
PLP2	4	8.96487e-50	0.784134	1.20851e-93
PTGES3	4	2.2618e-49	0.794655	8.27101e-152
BLOC1S1	4	9.2679e-49	0.787554	6.57638e-77
UCP2	1	1.17626e-48	0.711649	4.69352e-109
HSP90AA1	4	1.43817e-48	0.792295	3.97886e-71
AC009336.24	4	1.53058e-48	0.663495	3.61016e-49
H2AFY	4	2.28054e-48	0.770068	2.34656e-65
SIVA1	4	4.25728e-48	0.761315	1.21523e-47
RPA3	4	4.74657e-48	0.750836	1.43418e-57
ZNF90	3	4.75388e-48	0.762728	7.47112e-57
RFC2	4	4.914e-48	0.675305	4.38066e-52
TUBB2B	4	4.92943e-48	0.724749	2.22448e-89
AEN	3	6.03983e-48	0.665865	6.45875e-47
SH3TC1	1	2.03082e-47	0.654771	2.83164e-57
SPIB	1	4.48032e-47	0.706788	1.13577e-89
HNRNPAB	4	1.59469e-46	0.736211	2.28154e-65
ARID5B	3	2.5146e-46	0.729761	1.13054e-50
EPCAM	4	1.61101e-45	0.720363	2.51195e-104
SLBP	4	1.71384e-45	0.709307	6.21584e-45
BUB3	4	2.17055e-45	0.745065	3.32337e-59
CALM2	4	2.69503e-45	0.781013	2.46054e-58
MAZ	4	6.56061e-45	0.694013	1.18564e-48
CDC25B	4	9.28359e-45	0.715873	4.61298e-56
CD40	1	1.62624e-44	0.680571	2.15411e-68
EZH2	4	2.69622e-44	0.682217	1.70643e-47
LDHA	4	3.88714e-44	0.76745	1.75364e-86
C19orf48	4	1.91073e-43	0.694237	8.34314e-49
RALY	4	4.89392e-43	0.755878	6.98512e-53
VPS29	4	4.98425e-43	0.745323	5.48252e-60
SHMT2	4	6.72794e-43	0.764523	1.2084e-123
EBP	4	6.75249e-43	0.684762	6.02588e-49
ACYP1	4	1.18807e-42	0.689046	8.62441e-51
SRSF2	4	1.35727e-42	0.770683	3.72807e-68
MZT2B	4	2.12915e-42	0.767894	1.74901e-54
MAD2L2	4	1.06018e-41	0.688107	1.7983e-41
SUMO2	4	1.29004e-41	0.771809	4.39438e-97
MYL6B	4	1.29493e-41	0.747552	1.632e-78
MVP	1	1.93307e-41	0.64425	1.08144e-44
PPIA	4	1.98294e-41	0.771168	4.37533e-202
ATF5	4	2.08618e-41	0.724661	2.32669e-116
WHSC1	4	2.21541e-41	0.649805	2.03694e-40
BBC3	3	3.03366e-41	0.656484	3.93745e-46
VOPP1	1	1.1536e-40	0.68236	1.17026e-56
PSMC3	4	1.70722e-40	0.733769	9.54536e-56
CCR7	1	2.82064e-40	0.656212	1.43442e-47
BCL2L12	4	4.31243e-40	0.640536	1.25252e-39
CLIC1	4	5.30948e-40	0.762934	3.49242e-78
RAC2	1	1.17222e-39	0.691301	2.97002e-95
CRIP1	4	1.81283e-39	0.761885	2.64362e-67
EPC1	3	2.2017e-39	0.726106	5.27909e-40
CD9	1	2.34917e-39	0.651531	4.78632e-63
EZR	3	3.81028e-39	0.739562	2.90714e-42
PKM	4	6.57451e-39	0.7583	2.21483e-84
PRDX5	1	8.4149e-39	0.685359	5.10062e-71
PLEK	1	9.62448e-39	0.64229	1.21073e-54
PTP4A1	3	1.04625e-38	0.706041	3.23921e-41
DDX39A	4	1.09533e-38	0.740542	2.21618e-44
EEF1G	3	1.47731e-38	0.718444	1.40621e-41
HDGF	4	4.16649e-38	0.670724	1.65504e-45
HLA-DQB1	2	6.638e-38	0.702977	1.48469e-53
ANXA2	4	8.27877e-38	0.751749	4.00369e-156
VRK1	4	1.30982e-37	0.659875	2.08051e-40
KPNA2	4	2.72878e-37	0.67975	3.18266e-42
EVI2B	2	2.85672e-37	0.697821	2.36166e-62
APEX1	1	2.92149e-37	0.681446	6.76266e-52
EHD1	1	3.37804e-37	0.653661	6.14784e-51
VIM	4	4.50166e-37	0.756883	2.05906e-119
SNX29P2	2	4.64115e-37	0.695396	3.51295e-58
PRDX2	4	4.86442e-37	0.735318	5.87606e-64
MCM5	4	5.69423e-37	0.723341	1.97245e-47
PGP	4	7.29903e-37	0.650586	6.19603e-41
PSMB2	4	1.36064e-36	0.732513	1.34367e-93
LGALS1	1	2.22762e-36	0.681737	1.20523e-59
NCKAP1L	1	3.19538e-36	0.66679	3.05241e-59
UQCRC1	4	3.6424e-36	0.710605	8.10524e-47
CNOT1	3	4.7053e-36	0.693821	9.55037e-38
TAGLN2	4	6.03235e-36	0.749188	4.54937e-184
RP11-620J15.3	4	1.01419e-35	0.666444	5.42108e-42
GCHFR	4	1.31063e-35	0.653986	7.62854e-45
PPDPF	4	1.61665e-35	0.751855	2.23087e-79
SLC25A5	4	2.05334e-35	0.750356	4.65315e-44
FOXP1	3	2.07306e-35	0.728133	2.61463e-40
ARPC1B	1	2.88616e-35	0.681677	1.54514e-78
TMEM66	3	2.92836e-35	0.721342	2.46375e-44
YPEL5	3	3.39726e-35	0.710364	1.86588e-33
YWHAH	4	3.47108e-35	0.71956	2.97147e-48
ANAPC16	2	4.27907e-35	0.696372	2.56389e-33
PLCH2	2	4.32449e-35	0.608907	1.28874e-35
FAM111A	4	1.22807e-34	0.639406	3.38737e-34
DYNLL1	4	1.25935e-34	0.740812	2.89973e-139
S100A10	4	1.69755e-34	0.744178	1.07554e-100
CALM3	4	3.38294e-34	0.71512	1.70002e-37
UBE2L6	1	5.41505e-34	0.655439	2.42045e-62
CLTA	4	5.74723e-34	0.719237	6.11273e-64
NRM	4	8.1326e-34	0.64125	1.31248e-32
TSPAN31	1	8.1326e-34	0.636496	2.57275e-34
TPRKB	4	1.30533e-33	0.718061	7.70189e-52
IL2RG	1	1.80879e-33	0.665307	1.02717e-56
CTSZ	1	1.93072e-33	0.666436	8.05166e-54
ADAM8	1	2.54366e-33	0.610696	1.95067e-39
PSMB3	4	2.75171e-33	0.738607	1.35181e-120
PSMA7	4	3.19797e-33	0.739004	4.39435e-127
ISCA1	3	3.8319e-33	0.669514	1.14724e-32
ARHGAP24	1	5.20634e-33	0.672296	7.16835e-47
AC079767.4	1	6.97542e-33	0.638616	5.03969e-37
SNRPD1	4	1.34651e-32	0.729747	4.78479e-39
IDI1	3	1.5953e-32	0.686411	1.63221e-33
SNRPB	4	1.95381e-32	0.734043	1.89801e-35
COX5A	4	3.29799e-32	0.734973	9.05891e-110
PPP1CA	4	4.34245e-32	0.73622	8.86488e-69
BCL2L11	3	4.59705e-32	0.637745	1.36796e-30
RP5-887A10.1	2	5.02663e-32	0.683492	8.95772e-49
PRDX3	4	5.81211e-32	0.664588	2.82143e-40
HSP90AB1	1	7.09555e-32	0.674015	4.23128e-37
PIM2	1	8.04749e-32	0.656637	8.06049e-44
PMVK	4	8.42955e-32	0.682085	3.03045e-50
FAM46C	3	8.72216e-32	0.651045	1.02984e-29
SRSF3	4	9.75377e-32	0.736351	2.73965e-46
CBX1	4	1.07225e-31	0.694571	1.50448e-58
PRPSAP1	4	1.17699e-31	0.675912	7.37509e-44
GADD45GIP1	1	1.27629e-31	0.660706	2.70787e-52
CHPT1	3	1.32776e-31	0.686483	1.29213e-30
EGR1	2	2.68177e-31	0.604591	1.36434e-32
POLD1	4	3.30183e-31	0.623524	2.36141e-31
SCCPDH	4	3.66673e-31	0.646469	2.42374e-47
FDPS	4	4.54927e-31	0.707777	1.07831e-45
YWHAQ	4	6.89966e-31	0.731938	4.02362e-42
RNASEH2C	4	7.31343e-31	0.685038	1.10731e-43
TTF2	4	9.71754e-31	0.633945	1.51507e-31
NXPH4	4	1.04877e-30	0.705593	3.49392e-85
IRF1	3	1.60636e-30	0.697253	4.28561e-31
RHOH	3	3.74842e-30	0.71176	3.48488e-50
LSM4	4	4.08426e-30	0.704239	1.07981e-34
PSMB9	4	4.50873e-30	0.729056	1.36579e-58
CD63	4	4.63166e-30	0.725763	3.17695e-112
COMMD4	4	4.90876e-30	0.66404	3.51211e-38
BANK1	2	5.52476e-30	0.685939	3.3008e-28
RNMT	3	7.47685e-30	0.679217	4.0904e-30
PSME2	4	1.03869e-29	0.722069	2.54061e-95
HCST	1	1.05388e-29	0.617553	1.14677e-30
OST4	1	1.16453e-29	0.667512	9.87854e-45
HSPB11	4	1.27971e-29	0.677236	1.92515e-32
MT2A	4	1.56926e-29	0.661312	7.45445e-29
PSMC5	4	1.59229e-29	0.717444	1.84833e-89
GGCT	4	2.03957e-29	0.669144	1.06694e-39
HMGA1	4	2.2487e-29	0.69633	2.48985e-42
ALYREF	4	2.45168e-29	0.634149	4.79781e-33
ICOSLG	3	3.09964e-29	0.667208	7.71775e-29
NDUFS6	4	3.69666e-29	0.715977	1.28268e-81
PA2G4	4	3.73463e-29	0.722151	6.37541e-88
P4HB	4	5.11917e-29	0.71347	6.50762e-59
UCHL1	4	5.66712e-29	0.715958	3.06406e-172
MAP1B	4	5.74351e-29	0.664177	5.07776e-31
LSM5	4	6.33009e-29	0.713258	1.79533e-49
PCBP2	4	8.87142e-29	0.727974	2.85911e-45
BTG3	3	8.91196e-29	0.64328	6.57843e-30
TALDO1	4	9.07417e-29	0.71524	1.26994e-92
NUDC	4	9.59957e-29	0.71236	1.34896e-66
RBBP7	4	9.8175e-29	0.695537	1.18352e-29
MRPL18	4	1.9237e-28	0.680107	1.25596e-53
MPST	4	1.94939e-28	0.678565	1.15544e-32
NONO	4	1.97098e-28	0.714101	1.51941e-38
AHNAK	1	2.25551e-28	0.63997	4.80154e-46
FKBP2	1	2.25551e-28	0.644668	8.79005e-51
PDLIM1	4	2.47014e-28	0.725087	5.14257e-41
LSM3	4	2.53322e-28	0.7203	1.64852e-35
PSMA4	4	2.57225e-28	0.720361	1.01617e-70
MGST3	4	2.76598e-28	0.673575	1.22519e-32
PSMD8	4	2.79373e-28	0.712403	1.97719e-68
PPP1R14B	1	2.98159e-28	0.644075	3.29175e-44
AK2	4	3.597e-28	0.670263	5.85024e-49
RBM3	3	3.88839e-28	0.706999	1.49289e-26
SHFM1	4	3.99428e-28	0.70904	5.05841e-76
GPX4	4	5.09172e-28	0.718635	6.29588e-70
RBX1	4	6.3974e-28	0.720037	4.8935e-65
PARP14	1	8.96662e-28	0.632026	4.57707e-36
EIF4A3	4	9.04241e-28	0.670271	4.84388e-45
ATP5B	4	9.38046e-28	0.72299	1.29974e-129
POLR2L	4	1.05837e-27	0.715036	1.09926e-85
PFKP	1	1.09368e-27	0.629481	4.07163e-38
ATP5H	4	1.71453e-27	0.711786	1.52437e-101
SNHG9	3	1.7541e-27	0.676738	1.79495e-25
TFDP1	4	2.72767e-27	0.62768	2.16461e-28
NUDT5	4	3.53408e-27	0.676677	1.53451e-47
EIF1B	3	3.55734e-27	0.697857	2.57415e-27
PSIP1	4	5.24054e-27	0.656899	1.15366e-28
PHPT1	1	5.90527e-27	0.641353	4.16114e-38
TCOF1	3	8.09795e-27	0.68888	2.36786e-46
UBE2A	4	8.51982e-27	0.67478	3.66285e-39
SRP9	4	8.53004e-27	0.714403	1.15864e-54
XRCC6BP1	4	8.72773e-27	0.640692	1.91458e-36
USP1	4	9.38027e-27	0.616062	8.73931e-28
FABP5	4	1.06816e-26	0.704768	1.6711e-38
PAFAH1B3	4	1.08144e-26	0.688447	1.27438e-49
PELI1	3	1.09109e-26	0.619269	3.06374e-26
DCTN2	4	1.23592e-26	0.703558	1.90309e-75
ZFP36L2	3	1.27742e-26	0.685981	1.21496e-27
RPA2	4	1.45502e-26	0.664358	2.29566e-39
HLA-DRB5	2	2.37259e-26	0.676142	1.31227e-30
SSRP1	4	2.50116e-26	0.681225	1.94296e-39
CHCHD2	4	3.0886e-26	0.718336	1.42028e-38
COMMD3	1	3.12736e-26	0.640249	3.83485e-46
C19orf70	1	3.61279e-26	0.644192	3.0017e-31
PNRC1	2	4.1326e-26	0.675068	1.22414e-48
NDUFS8	4	4.24519e-26	0.693673	5.53112e-49
HSBP1	4	4.87008e-26	0.684437	1.04798e-58
HAT1	4	5.36856e-26	0.646677	3.32268e-26
BANF1	4	6.02906e-26	0.70684	7.21605e-73
RHEB	4	6.25222e-26	0.67355	1.28972e-26
TPGS2	4	6.36631e-26	0.642145	3.946e-29
FN3KRP	4	8.19894e-26	0.619312	3.13621e-31
SNRPF	4	8.35954e-26	0.709904	1.69405e-37
HPRT1	4	8.64352e-26	0.661099	5.4084e-30
UBALD2	3	9.99264e-26	0.681622	1.40167e-45
ERH	4	1.3139e-25	0.711756	3.18836e-40
DUSP1	1	1.33295e-25	0.653097	2.73464e-31
NDUFB11	4	1.34794e-25	0.70973	1.06539e-54
SMC3	4	1.35454e-25	0.673309	3.34808e-25
TKT	1	1.47458e-25	0.64454	8.27906e-45
2020-03-09	1	2.0876e-25	0.631414	3.37543e-38
CBFB	4	2.3765e-25	0.638724	1.15732e-26
TIMM10	4	2.85157e-25	0.648105	3.29827e-37
GSTO1	4	2.892e-25	0.675369	1.44234e-44
NHP2	1	3.61932e-25	0.648735	4.42325e-39
ARL6IP1	4	3.89179e-25	0.682436	3.57582e-30
LDHB	4	4.17091e-25	0.710647	8.23251e-97
UBE2I	4	4.97495e-25	0.710999	8.57505e-32
PGAM1	4	5.23967e-25	0.682448	7.0825e-38
NABP2	4	5.258e-25	0.672899	9.90442e-47
TPI1	4	5.31947e-25	0.689977	8.32802e-56
TXN	4	5.77981e-25	0.699121	4.1449e-121
RELB	1	5.94025e-25	0.634483	1.81667e-50
HNRNPA2B1	4	6.24618e-25	0.713116	2.24806e-54
SMCHD1	3	7.49942e-25	0.67156	6.78015e-25
ATP5J2	4	8.33563e-25	0.708683	1.17401e-81
COPE	4	1.11234e-24	0.706557	3.41877e-47
2020-09-09	1	1.36794e-24	0.653261	3.44509e-40
DDX11	4	1.55203e-24	0.645914	2.20674e-40
NOTCH2NL	1	1.60665e-24	0.623764	2.0628e-29
TCTEX1D2	4	1.77601e-24	0.624879	1.2942e-30
UQCR11.1	1	2.10206e-24	0.652681	2.69197e-45
ANXA5	4	2.16137e-24	0.688167	3.93661e-51
MRPL51	4	3.00069e-24	0.661674	2.41661e-56
NT5C	1	3.06839e-24	0.63841	3.36904e-37
CEP57	4	3.25308e-24	0.657561	2.05613e-22
DBN1	4	3.57532e-24	0.660398	9.3747e-47
MTCH2	4	3.93315e-24	0.660922	1.12631e-48
SUZ12	4	4.69307e-24	0.624102	4.49582e-23
ARRDC3	3	4.82131e-24	0.645704	8.75252e-46
HADH	4	5.16401e-24	0.623776	1.98188e-26
CACYBP	4	7.40864e-24	0.683014	5.72896e-38
PTPLAD1	4	7.90938e-24	0.618906	1.00563e-26
RCSD1	3	7.93316e-24	0.690284	2.87359e-72
ILF2	4	1.01688e-23	0.689823	1.33771e-34
JUNB	2	1.18139e-23	0.664294	5.4441e-28
OSER1	3	1.21916e-23	0.647309	8.87272e-25
SPINT2	1	1.23442e-23	0.642363	1.59401e-41
TMEM109	4	1.3781e-23	0.669129	8.35102e-47
PIN4	4	1.58279e-23	0.679132	1.41628e-61
UQCRQ	4	1.94958e-23	0.702364	7.72164e-56
CTSD	1	2.12465e-23	0.610068	8.87709e-38
S100A6	1	2.53736e-23	0.648549	5.43023e-35
RBM39	3	2.7328e-23	0.688251	2.63916e-22
U2AF1	4	3.18705e-23	0.702728	2.437e-33
NDUFA6	4	3.35572e-23	0.683298	5.57268e-31
COX6A1	4	3.73488e-23	0.703714	1.3601e-63
NDUFA12	4	3.93976e-23	0.690273	5.01973e-60
KLF6	1	4.02113e-23	0.649179	2.2416e-39
MIB2	1	4.25859e-23	0.615002	3.33836e-27
CKLF	4	4.39635e-23	0.664425	5.9406e-47
TPM4	4	8.43532e-23	0.684679	5.79248e-29
NUP37	4	9.41813e-23	0.618934	1.11411e-33
CDCA7L	4	9.77724e-23	0.674745	5.1283e-23
AMD1	3	1.00274e-22	0.645436	8.60518e-22
HNRNPF	4	1.03964e-22	0.697505	8.99686e-38
LCK	4	1.05193e-22	0.632559	4.14381e-34
PGD	4	1.18984e-22	0.651139	1.14745e-50
CDK2AP2	4	1.21118e-22	0.646528	4.96979e-37
PTBP1	4	1.29433e-22	0.673799	2.20364e-24
NFKBIA	1	1.62068e-22	0.639803	1.53901e-37
VBP1	4	1.69723e-22	0.661482	1.30887e-34
MYLIP	3	1.81118e-22	0.645886	1.27049e-35
RNF5	4	1.92883e-22	0.642569	6.82807e-37
HIF1A	3	2.14413e-22	0.652133	5.07055e-24
POLE3	4	2.3633e-22	0.651304	9.6934e-26
CSK	1	2.86736e-22	0.632448	4.14605e-35
TAPBP	1	3.08094e-22	0.64282	1.16114e-28
SMARCA4	4	3.52076e-22	0.648018	4.47312e-27
OCA2	4	4.16141e-22	0.651727	7.67776e-85
MZB1	4	5.44303e-22	0.688558	2.44388e-34
HCK	1	5.45639e-22	0.618603	8.62294e-31
UNC93B1	1	6.06755e-22	0.62706	8.83081e-37
GUSB	4	6.11211e-22	0.629003	1.5802e-25
DBI	4	8.27019e-22	0.691855	1.59173e-40
RPS17	3	8.96013e-22	0.66582	2.96453e-26
SNRPG	4	1.00695e-21	0.693123	2.25472e-28
DCTN3	4	1.09761e-21	0.630149	5.77175e-26
VMP1	4	1.19579e-21	0.669058	6.66389e-66
SH2B2	4	1.36878e-21	0.670713	5.12039e-57
CUTA	1	1.3781e-21	0.641701	3.98255e-38
RBBP4	4	1.48988e-21	0.68433	1.91722e-37
MRPL12	4	1.65402e-21	0.658285	5.6096e-64
ARHGDIA	4	1.80222e-21	0.691596	1.08147e-52
ATP5G3	4	2.15152e-21	0.694213	3.52387e-81
TGIF1	3	2.33415e-21	0.64639	9.95724e-23
HP1BP3	4	2.74305e-21	0.672756	3.18165e-28
COX17	4	3.16e-21	0.681082	1.30766e-28
AARS	4	3.4464e-21	0.611493	4.72621e-36
COPZ1	4	3.59442e-21	0.688802	3.07493e-90
YWHAE	4	4.49651e-21	0.672622	4.56155e-42
H1FX	3	5.455e-21	0.678603	1.32617e-34
CYTIP	3	6.16914e-21	0.655361	5.12839e-19
MCMBP	4	6.66765e-21	0.623742	1.60594e-21
ARPC5	4	7.41504e-21	0.683939	2.78092e-62
APRT	1	7.74343e-21	0.638693	6.02647e-21
PSMA2.1	4	8.30281e-21	0.688514	4.1566e-42
EML4	3	1.09838e-20	0.663643	7.14246e-20
PAICS	4	1.1279e-20	0.636691	4.24801e-35
NEK8	1	1.24869e-20	0.61481	4.11604e-32
PCMT1	4	1.25014e-20	0.652971	2.6333e-42
SNF8	4	1.68966e-20	0.682576	1.52457e-60
NDUFC2	4	1.77566e-20	0.672667	1.66473e-45
ACSF3	1	1.85506e-20	0.603965	5.73116e-36
CD320	4	1.85662e-20	0.622717	4.79401e-29
ATP6V0D1	4	2.22039e-20	0.656417	1.24926e-32
PRDX1	4	2.23898e-20	0.684512	3.56523e-92
CMC1	4	2.27357e-20	0.609497	4.56405e-24
MRPL52	4	2.3818e-20	0.680078	1.01169e-53
DAZAP1	4	2.65416e-20	0.654581	1.73183e-25
RAB8A	4	2.70904e-20	0.655804	2.77445e-28
BRK1	4	2.76072e-20	0.690257	3.87417e-63
HSPB1	4	2.90349e-20	0.669764	7.48976e-41
CBX3	4	3.02351e-20	0.685653	8.64423e-20
HNRNPR	4	3.07694e-20	0.683672	8.88023e-26
PIGX	4	3.09827e-20	0.606153	1.07875e-19
ACTL6A	4	3.32565e-20	0.625288	2.35588e-31
CD53	1	3.46038e-20	0.633774	7.30442e-54
CSRP1	4	4.12401e-20	0.605854	4.95593e-27
REL	3	4.31872e-20	0.662722	2.62568e-20
CDKN2C	4	4.48332e-20	0.655134	6.54717e-19
SMC1A	4	4.69553e-20	0.611589	3.48058e-20
VDAC3	4	5.18534e-20	0.619792	3.27668e-32
NR4A2	3	5.31692e-20	0.637151	3.09506e-24
APIP	4	9.44788e-20	0.61396	1.40778e-24
ICAM2	1	9.6414e-20	0.60051	5.95649e-33
MEA1	4	1.08423e-19	0.646314	1.14185e-35
HSPD1	4	1.16031e-19	0.670011	6.95764e-43
MDH1	4	1.17376e-19	0.659519	3.27048e-42
BCL7A	3	1.31048e-19	0.620247	2.89407e-30
CCDC14	4	1.57916e-19	0.627735	8.08144e-20
IMMP1L	4	1.60023e-19	0.620668	6.3447e-25
TECR	4	1.66098e-19	0.642144	2.18461e-32
MPHOSPH9	4	1.87732e-19	0.606771	4.26775e-21
SH3GLB2	4	2.09622e-19	0.635818	5.65084e-30
SMARCE1	1	2.2195e-19	0.632355	1.13138e-33
UFD1L	4	2.23715e-19	0.659173	3.23457e-29
PSMC6	4	2.30597e-19	0.644487	2.62041e-30
WDR54	4	2.48163e-19	0.602792	1.34092e-24
ENO1	4	2.67586e-19	0.686125	6.82817e-92
NDUFA4	4	2.70397e-19	0.688705	6.81549e-52
PRELID1	1	2.79611e-19	0.629589	1.92212e-29
LBR	4	3.43617e-19	0.641216	1.14972e-22
C17orf89	1	3.51721e-19	0.627658	2.88963e-31
SLC9A3R1	4	3.58435e-19	0.612424	5.8938e-23
RUVBL2	4	3.63806e-19	0.630548	7.32667e-31
S100A11	4	3.65607e-19	0.639731	7.37902e-46
ECI1	4	4.16349e-19	0.628528	2.88793e-37
TIMM13	1	4.41247e-19	0.618051	5.10113e-30
DNAJC1	4	4.46366e-19	0.622735	1.9719e-21
MRPL37	4	4.5976e-19	0.628706	1.31059e-28
SNRPA	4	4.80409e-19	0.648028	3.94212e-21
PPIH	4	4.86188e-19	0.636293	9.07983e-27
RHOA	4	5.67831e-19	0.687472	6.125e-43
LSMD1	4	5.87205e-19	0.644726	1.41672e-26
RHNO1	4	6.40641e-19	0.614306	1.42636e-18
HNRNPA1L2	3	6.55943e-19	0.658661	3.2191e-20
RRP7A	4	6.60453e-19	0.663279	1.39264e-35
RPL26L1	4	8.0708e-19	0.632106	5.15723e-34
PSMA3	4	9.41097e-19	0.663173	1.29503e-42
ELAVL1	4	9.6609e-19	0.654506	4.06441e-29
SLC1A5	4	9.83923e-19	0.604733	1.66134e-33
BAD	4	1.00448e-18	0.637884	9.53198e-39
C4orf27	4	1.05499e-18	0.609954	1.86786e-27
PRDX6	4	1.07812e-18	0.677576	4.48615e-43
RNASEH2B	4	1.13418e-18	0.640806	1.5802e-25
NCAPH2	4	1.22756e-18	0.605146	3.5613e-18
ODC1	3	1.30671e-18	0.669334	2.45179e-20
PSMA1	4	1.65832e-18	0.680488	7.7296e-49
CHMP2A	1	1.95712e-18	0.622517	4.69591e-30
COX6B1	4	2.0542e-18	0.685121	3.64324e-58
MINOS1	4	2.12616e-18	0.674613	2.52984e-53
ACAA2	4	2.19445e-18	0.632797	2.67584e-25
NFATC2IP	4	2.27735e-18	0.620644	4.36267e-19
PSMD2	4	2.56383e-18	0.643379	5.40978e-33
HAUS1	4	2.69887e-18	0.619411	9.24376e-24
FLOT1	4	2.79654e-18	0.650199	3.68149e-25
VAMP8	4	3.33062e-18	0.673652	2.63157e-68
AHSA1	4	3.73273e-18	0.651396	9.07117e-54
CISD2	4	3.73474e-18	0.635836	7.39041e-24
PSMD14	4	4.01108e-18	0.651277	2.70779e-32
KLHL24	3	4.12222e-18	0.617874	1.05872e-18
UQCC2	4	4.42462e-18	0.634438	1.52199e-38
CSNK2B	4	5.11019e-18	0.676305	5.4502e-30
HLA-DMA	2	5.14679e-18	0.647631	4.78848e-25
HDAC2	4	6.11798e-18	0.66539	7.68622e-43
POLR3K	4	6.20729e-18	0.626376	5.01344e-26
NDUFB6	4	6.48755e-18	0.634516	2.32371e-45
PSMD1	4	7.88669e-18	0.626045	6.53808e-34
MTHFD1	4	9.11471e-18	0.608997	7.59002e-23
PSMB5	4	9.26932e-18	0.636818	1.11075e-50
SAT1	3	9.5281e-18	0.662715	8.19958e-26
JMJD1C	3	1.13507e-17	0.638825	7.24298e-20
TCL1A	4	1.18048e-17	0.679477	5.24531e-92
TCP1	4	1.21774e-17	0.667144	5.3314e-35
CCT5	4	1.25053e-17	0.66167	9.19664e-53
DCTPP1	4	1.41849e-17	0.643763	7.92158e-42
JUN	1	1.64422e-17	0.630709	1.11814e-22
RNF187	4	1.66485e-17	0.651841	2.79239e-64
PFDN6	1	2.45755e-17	0.605805	2.13322e-29
FGFR1OP2	1	2.7821e-17	0.617101	4.33257e-31
RAD21	4	2.90456e-17	0.651866	3.14279e-16
VPREB3	2	3.03862e-17	0.64391	4.27679e-53
EXOSC1	4	3.07595e-17	0.62529	2.51883e-24
SH3BP5	1	3.11428e-17	0.612464	7.70426e-22
AP2S1	4	3.58628e-17	0.666445	3.20196e-46
NDUFB2	4	4.09556e-17	0.675129	8.51886e-72
MAGOHB	4	4.18306e-17	0.603416	6.2423e-27
CCND1	2	4.19277e-17	0.644362	1.50306e-25
RPP25	4	4.95707e-17	0.602606	5.02319e-27
ATG3	4	5.51825e-17	0.638681	9.8784e-26
ELF2	3	5.5413e-17	0.613723	5.91306e-18
AKR7A2	4	5.8647e-17	0.63061	1.82147e-23
NUDT21	4	6.01252e-17	0.623483	4.18263e-19
SEC13	4	6.02779e-17	0.631191	1.67679e-32
SOD1	4	6.12806e-17	0.67566	1.13515e-68
CHCHD10	1	6.73059e-17	0.626563	1.79705e-35
PFKL	4	7.04971e-17	0.662194	1.1622e-53
CYB5B	4	7.69569e-17	0.62868	1.52005e-36
POP7	4	7.81695e-17	0.607875	1.87671e-28
SMIM14	2	8.06305e-17	0.643596	2.66721e-15
TMBIM6	4	8.18569e-17	0.674339	1.03265e-99
SF3A2	4	9.29583e-17	0.643968	2.5258e-18
NUP210	4	1.23498e-16	0.6272	5.71774e-26
PPM1G	4	1.27261e-16	0.649301	2.40957e-31
COX6C	4	1.39473e-16	0.676747	1.84063e-67
ENY2	4	1.47512e-16	0.660802	1.06204e-35
PRPF19	4	1.70174e-16	0.624476	3.06518e-24
MED30	3	1.8707e-16	0.630039	2.14475e-18
RCC2	4	1.89705e-16	0.620697	3.32605e-20
NDUFA11	4	2.01562e-16	0.672257	4.88684e-47
PARK7	4	2.37131e-16	0.671745	6.06076e-62
MRPS6	4	2.3897e-16	0.649495	2.40201e-39
PSMB8	4	2.50012e-16	0.668664	4.69588e-41
TMSB15B	4	2.82135e-16	0.619118	2.61448e-26
HINT2	4	3.25781e-16	0.629696	6.91561e-21
PSMD3	4	3.3983e-16	0.65267	2.71949e-54
TRIAP1	3	3.45578e-16	0.616877	6.01671e-18
CHCHD3	4	3.73843e-16	0.627916	4.58861e-26
HNRNPD	4	3.75886e-16	0.662325	2.5832e-37
NARF	4	3.9914e-16	0.642753	4.08732e-29
RECQL	4	4.85589e-16	0.611904	2.90571e-28
THOC6	4	5.24137e-16	0.621466	2.60611e-27
CLPP	4	5.31633e-16	0.626638	1.12922e-32
ARL6IP6	4	6.27785e-16	0.6282	1.2371e-16
NDUFA2	4	6.35844e-16	0.66064	2.25724e-44
BAZ1B	4	6.68354e-16	0.622052	2.54298e-25
ATP1B3	4	6.93267e-16	0.618974	9.79291e-24
ILKAP	4	7.00194e-16	0.610099	8.73114e-22
PIN1	4	7.29356e-16	0.647645	1.35364e-22
UTP11L	4	7.35163e-16	0.604494	1.79159e-26
PTPRCAP	1	7.4828e-16	0.626147	1.29849e-51
SERPINE2	4	7.49105e-16	0.622411	1.78592e-32
PSMB7	4	8.43398e-16	0.663918	5.82583e-43
RDX	4	8.43398e-16	0.624933	1.12376e-18
STOML2	4	8.61783e-16	0.630576	1.39619e-24
KPNB1	4	8.97523e-16	0.658483	1.71084e-24
CCT2	4	9.07555e-16	0.664481	3.14832e-55
DDAH2	4	9.67035e-16	0.65999	2.69649e-44
UBL5	4	9.97006e-16	0.670889	4.49621e-70
HHEX	3	1.04867e-15	0.620223	2.879e-14
RABL6	4	1.05555e-15	0.616646	1.7493e-20
MITD1	4	1.08409e-15	0.629647	1.35526e-28
SRSF10	4	1.17935e-15	0.628374	2.01502e-21
TIMM8B	4	1.18607e-15	0.63677	4.84486e-36
CYTH2	4	1.22595e-15	0.619662	1.18879e-18
CD1C	2	1.25036e-15	0.618536	2.32922e-17
ERP29	4	1.25401e-15	0.671776	5.7921e-43
RIC8A	4	1.3901e-15	0.618514	1.50506e-22
PNPLA8	3	1.39188e-15	0.603825	3.31983e-15
MCUR1	4	1.46439e-15	0.610714	1.16524e-19
UQCR10	4	1.59558e-15	0.664516	3.16672e-51
GNB2	4	1.59987e-15	0.650505	9.40237e-44
SSNA1	4	1.70177e-15	0.648424	8.18916e-34
RPS17L	3	1.84373e-15	0.625442	2.97622e-17
VDAC1	4	1.99635e-15	0.651626	2.99705e-47
GLO1	4	2.03905e-15	0.634496	6.36476e-24
NAGK	4	2.0711e-15	0.608952	6.85101e-24
TMEM258	4	2.16043e-15	0.666475	9.53836e-44
SNRNP40	4	2.79639e-15	0.625957	2.39515e-29
SELK	3	3.12192e-15	0.640404	2.5885e-17
NDUFB7	4	3.24158e-15	0.664397	5.95759e-42
ANP32A	4	3.46271e-15	0.65715	5.78919e-35
CNDP2	1	4.12612e-15	0.608108	2.05227e-22
CLIC4	4	4.13768e-15	0.607356	5.38775e-19
STIP1	4	4.74842e-15	0.628245	6.40836e-47
NOP56	4	4.80149e-15	0.644415	8.86295e-40
SLIRP	4	4.88424e-15	0.655333	4.31203e-39
XRCC5	4	5.02478e-15	0.656185	4.13849e-25
CORO1A	4	5.67557e-15	0.669125	6.04939e-72
ADI1	4	5.73599e-15	0.64883	1.02082e-29
ATP5J	4	5.73616e-15	0.664904	7.75235e-41
RBM42	4	5.77597e-15	0.634251	8.6507e-36
POLR2G	4	5.94126e-15	0.643805	1.96084e-52
FH	4	6.18456e-15	0.61561	1.15151e-24
TXNDC17	4	6.46304e-15	0.605435	4.77546e-15
PPP4C	4	6.67806e-15	0.651776	1.86456e-25
PSMC4	4	7.13626e-15	0.647798	2.45089e-45
USMG5	4	7.92149e-15	0.665896	6.00694e-79
HMGXB4	4	7.95967e-15	0.607256	6.66098e-15
AAAS	4	8.09357e-15	0.607073	1.97888e-28
ZDHHC12	4	8.63647e-15	0.605039	6.88597e-16
PDCD5	4	8.89284e-15	0.646434	2.13222e-43
C1orf228	2	8.99237e-15	0.60879	1.43725e-30
C20orf24	4	9.18278e-15	0.639456	3.72393e-20
RAB25	4	9.42601e-15	0.613871	2.44729e-67
SNRPC	4	1.02339e-14	0.654126	1.22362e-38
IER3IP1.1	4	1.18513e-14	0.628924	1.33911e-21
CCT7	4	1.43688e-14	0.648233	1.10392e-43
MARCKSL1	1	1.4867e-14	0.620435	2.28278e-20
TAF15	4	1.60583e-14	0.631916	7.24353e-37
EWSR1	4	1.61176e-14	0.646047	1.07982e-20
MAP7D1	4	1.66026e-14	0.613444	6.22172e-36
RARRES3	1	1.67861e-14	0.603623	1.18248e-21
PPIE	4	1.70317e-14	0.611867	7.81968e-28
NDUFB10	4	1.76846e-14	0.652703	7.69743e-33
C19orf43	4	1.80349e-14	0.664128	1.7493e-20
IL23A	4	1.95576e-14	0.622019	1.12344e-61
LY9	3	2.32715e-14	0.6164	6.87866e-18
CCDC59	3	2.53435e-14	0.630499	7.27108e-15
CCDC85A	2	2.6315e-14	0.600926	1.65179e-15
PSMA5	4	2.97547e-14	0.624232	2.40407e-35
NENF	4	3.07458e-14	0.634487	4.76256e-29
SNRPD3	4	3.09363e-14	0.651838	2.14203e-36
ASNA1	4	3.13781e-14	0.637594	1.41049e-31
COX7B	4	3.1988e-14	0.663385	2.06683e-40
TTF1	4	3.25864e-14	0.606355	3.17083e-13
SNX1	4	3.2995e-14	0.603994	4.61247e-16
PDZD11	4	3.40188e-14	0.601838	4.1526e-25
EIF5AL1	3	3.40626e-14	0.625669	5.26026e-20
MIS18BP1	4	3.4427e-14	0.63176	2.88359e-13
NDUFB3	4	4.68545e-14	0.648966	5.77863e-58
ZNF428	4	4.84128e-14	0.648601	1.40978e-23
NTAN1	4	5.03177e-14	0.612439	5.01506e-15
PPP1CC	3	5.22153e-14	0.643112	9.28417e-17
LMAN2	4	5.23888e-14	0.6418	9.22311e-44
PRPF6	4	5.30402e-14	0.621735	1.37302e-24
PSMD7	4	6.06851e-14	0.643399	2.75186e-21
CCT6A	4	6.17033e-14	0.644553	5.94794e-40
NCBP2-AS2	3	6.34895e-14	0.608337	5.85801e-14
REPIN1	4	6.73848e-14	0.629567	5.81262e-29
ITGB1BP1	4	7.35813e-14	0.64397	5.22426e-34
ATP5F1	4	7.4284e-14	0.63993	1.78682e-30
PBRM1	4	7.54335e-14	0.614412	2.27073e-14
PITHD1	4	7.62432e-14	0.623174	6.24337e-23
SMS	4	7.94195e-14	0.644221	3.54516e-16
TXN2	4	8.98281e-14	0.631261	6.4817e-28
PTOV1	4	9.10451e-14	0.638649	1.73137e-30
CAPNS1	4	9.11747e-14	0.624519	1.08991e-40
PSMB1	4	9.8755e-14	0.660914	2.14228e-35
LCMT1	4	1.00538e-13	0.60808	1.34071e-28
SRRT	4	1.10714e-13	0.607936	3.33984e-14
NUTF2	4	1.19858e-13	0.643113	7.17274e-36
GTF2F1	4	1.20538e-13	0.610955	3.56348e-19
MLF2	4	1.20609e-13	0.605794	2.06079e-21
LINC00926	1	1.23546e-13	0.606321	1.31857e-13
CAPZB	4	1.2373e-13	0.655442	1.0735e-48
TWF2	4	1.4504e-13	0.617119	8.19164e-35
FKBP4	4	1.51667e-13	0.625021	7.31935e-36
POLR2I	4	1.58709e-13	0.642722	3.46997e-32
SRSF4	4	1.81224e-13	0.627065	1.18195e-14
SUPT16H	4	2.05201e-13	0.600454	8.23166e-21
GPAA1	4	2.1e-13	0.618986	1.38714e-16
PDE4B	3	2.13764e-13	0.607577	1.88161e-12
C4orf48	1	2.22564e-13	0.600154	7.20184e-24
HMG20B	4	2.22905e-13	0.628997	5.74283e-35
RALA	4	2.56467e-13	0.601537	3.73824e-25
PRPS2	4	2.59284e-13	0.605376	8.11302e-15
LY86	2	2.83768e-13	0.628345	5.00193e-17
NSMCE4A	4	2.91021e-13	0.608919	1.95295e-18
ARPC5L	4	3.00809e-13	0.634364	7.42367e-32
GPR160	4	3.03638e-13	0.618578	3.42993e-36
NR3C1	3	3.03638e-13	0.601244	8.08293e-15
DYNLRB1	4	3.08593e-13	0.649099	7.80902e-61
FARSA	4	3.175e-13	0.604495	1.71909e-34
C1orf186	4	3.47772e-13	0.629605	2.89617e-51
GLRX5	4	3.54476e-13	0.624748	2.12626e-19
IFI27L2	4	3.67248e-13	0.638906	8.84305e-38
MRPL16	4	3.71688e-13	0.603825	1.25107e-21
APOBEC3G	4	3.79378e-13	0.647707	1.37801e-98
COMMD7	4	3.82839e-13	0.623857	5.76635e-22
CSTB	4	3.92624e-13	0.646148	4.1774e-55
LSR	4	3.9381e-13	0.605308	6.9851e-40
MRPL22	4	4.16516e-13	0.623515	1.30857e-29
MYO1G	4	4.77758e-13	0.644504	1.32704e-17
TMEM230	1	5.56545e-13	0.609313	3.27559e-22
BST2	4	6.06132e-13	0.645749	4.51746e-47
MRPS18C	4	6.08377e-13	0.623025	4.2049e-23
TXNDC12	4	6.19144e-13	0.615044	1.30905e-28
TIFA	4	6.37672e-13	0.604431	1.39501e-16
POLD2	4	6.41275e-13	0.624408	2.93577e-37
BSG	4	6.63975e-13	0.646056	4.4997e-35
CAPG	4	6.78574e-13	0.650464	9.59394e-97
SRI	1	7.2073e-13	0.601059	3.77613e-23
ARL2	4	7.60927e-13	0.611671	6.5778e-38
DAD1	4	7.81728e-13	0.65042	5.60699e-68
HSPA8	4	8.03046e-13	0.655603	2.13976e-61
FKBP3	4	8.10711e-13	0.633833	4.10586e-30
TSTD1	1	8.20399e-13	0.61221	2.13127e-22
KDELR2	4	8.35914e-13	0.619636	9.70827e-15
PLAC8	2	8.81037e-13	0.625515	1.6184e-16
MRPS11	4	9.68225e-13	0.615615	6.54239e-33
PMAIP1	3	1.12321e-12	0.636184	3.01852e-50
ABHD3	4	1.1449e-12	0.607788	2.23622e-13
RGS10	4	1.22401e-12	0.616813	2.19065e-22
FAM89B	4	1.24011e-12	0.607019	3.05518e-26
AATF	4	1.25651e-12	0.631718	1.78524e-34
HMGN3	4	1.30586e-12	0.646013	4.20759e-23
NDUFA8	4	1.33947e-12	0.616759	2.79871e-35
LAMTOR2	4	1.41778e-12	0.63055	2.56503e-35
DDX46	4	1.4948e-12	0.644059	3.55346e-17
RSL1D1	1	1.51361e-12	0.608976	2.91418e-11
HSD17B10	4	1.6612e-12	0.635786	5.05854e-43
XRCC6	4	1.66379e-12	0.647824	8.34621e-34
NDUFA9	4	1.7605e-12	0.631952	1.09579e-37
CNPY2	4	1.93839e-12	0.64764	2.69445e-72
MRPL34	4	1.98038e-12	0.611943	2.47529e-21
TMEM126A	4	2.04573e-12	0.606724	1.61904e-22
C11orf48	4	2.06374e-12	0.618715	2.94275e-26
POLR2H	4	2.23071e-12	0.609412	3.18014e-18
SARNP	4	2.24498e-12	0.615331	6.58366e-30
WTAP	3	2.93092e-12	0.624476	3.91124e-17
HNRNPA0	3	3.04904e-12	0.641569	7.55223e-27
MARS	4	3.64414e-12	0.611909	8.04e-42
NDUFS5	4	3.73474e-12	0.649766	1.09218e-27
GRHPR	4	3.86792e-12	0.610802	7.68168e-36
NOP10	4	3.95414e-12	0.637884	4.14375e-27
PRDM2	3	4.02689e-12	0.622172	1.23562e-10
SRSF1	4	4.50979e-12	0.611207	7.296e-11
ESYT1	4	4.79877e-12	0.609294	1.38941e-28
DTD1	4	4.86984e-12	0.614582	1.3579e-24
TCEB2	4	4.881e-12	0.652842	8.57274e-50
RUVBL1	4	5.21441e-12	0.609152	1.41949e-34
DCLRE1C	4	5.37956e-12	0.609783	1.79194e-15
CYC1	4	5.49838e-12	0.63863	6.77572e-39
PSMD4	4	6.20502e-12	0.640656	4.24252e-33
DCAF7	4	6.52673e-12	0.614058	9.0118e-36
MANF	4	6.53147e-12	0.606178	1.61852e-24
NDUFAB1	4	6.67281e-12	0.634057	4.8307e-43
ZNHIT1	4	6.83613e-12	0.638158	9.00824e-39
MRPS15	4	6.95411e-12	0.627817	9.23879e-29
CERS2	4	7.51014e-12	0.603464	5.04966e-22
C7orf55-LUC7L2	4	7.81827e-12	0.612601	1.43206e-12
HNRNPA3	4	7.96912e-12	0.648335	9.18748e-12
MYC	3	8.11351e-12	0.635568	3.14871e-32
EPB41L4A-AS1	3	8.55492e-12	0.623918	5.29444e-11
GNG5	4	8.7988e-12	0.62065	5.1136e-30
AIP	4	8.89083e-12	0.629404	5.48223e-44
NDUFAF3	4	8.93365e-12	0.622917	8.70129e-46
ZNHIT3	4	9.18504e-12	0.622703	1.90439e-25
ILK	4	9.21741e-12	0.608286	1.42444e-31
ATXN2L	4	9.29083e-12	0.602858	1.18687e-11
AP1S2	4	9.45016e-12	0.619569	9.26176e-18
PCBD1	4	9.96995e-12	0.600128	5.20304e-23
PFDN2	4	1.0241e-11	0.638826	1.40481e-20
TMEM14C	4	1.06173e-11	0.631155	4.89052e-40
RAD23A	4	1.08277e-11	0.641085	5.87796e-21
APOPT1	4	1.12616e-11	0.608835	4.77322e-26
UBE2B	3	1.24881e-11	0.61834	3.00225e-12
MRPL28	4	1.28614e-11	0.616667	7.21441e-35
NDUFB9	4	1.33773e-11	0.64695	2.34738e-33
MRPL11	4	1.35652e-11	0.630035	3.21537e-23
NME1	4	1.40616e-11	0.636007	1.79674e-88
ATP5C1	4	1.45024e-11	0.645507	6.43467e-43
PSMC1	4	1.49719e-11	0.626798	8.28853e-36
PSMG2	4	1.531e-11	0.626548	5.40635e-13
SLC25A3	4	1.53985e-11	0.648751	4.67964e-21
MRPL14	4	1.5795e-11	0.630134	1.98988e-44
ST14	4	1.63093e-11	0.620117	3.05073e-36
TCEB1	4	1.65424e-11	0.636434	9.29242e-16
TBCA	4	1.71588e-11	0.648216	4.70605e-44
CLEC2B	3	1.79713e-11	0.621705	5.49901e-15
HSP90B1	4	2.01333e-11	0.639338	3.27362e-24
EIF2S1	4	2.06499e-11	0.605971	8.33362e-32
RALBP1	4	2.07974e-11	0.608837	4.08152e-25
MRPL21	4	2.12668e-11	0.608258	2.54145e-21
CD70	3	2.13176e-11	0.606086	2.80214e-14
SPCS2	4	2.15065e-11	0.641705	1.80684e-29
APOA1BP	4	2.16259e-11	0.613912	5.65513e-30
EIF3I	4	2.23024e-11	0.64277	1.81163e-56
GPSM3	1	2.2671e-11	0.605726	2.46669e-20
TIAL1	4	2.27638e-11	0.61954	9.8681e-18
PIH1D1	4	2.41706e-11	0.607154	9.50597e-23
PSMC2	4	2.45406e-11	0.614611	2.6077e-23
MT-ND4L	3	2.62137e-11	0.637488	8.81597e-22
NSL1	4	2.67019e-11	0.611678	3.95636e-23
LSM2	4	2.73384e-11	0.637555	4.65591e-34
MZT2A	4	2.81459e-11	0.64476	1.6299e-14
MRPS14	4	3.43395e-11	0.603113	5.28911e-29
SSR4	1	3.68644e-11	0.607049	4.6645e-15
ELF1	3	3.72086e-11	0.621994	8.18318e-10
SYNE2	4	3.84398e-11	0.612927	3.08756e-10
COX6A1P2	4	4.33761e-11	0.628391	2.4273e-16
PIM1	4	4.42872e-11	0.629814	4.21062e-22
SLC3A2	4	4.85098e-11	0.617645	3.84351e-17
MIF	4	5.07639e-11	0.647765	5.59002e-59
LASP1	4	5.59123e-11	0.624977	1.35245e-33
FIBP	4	6.20619e-11	0.623106	1.22265e-15
C17orf62	4	6.22457e-11	0.629344	2.89559e-40
EIF4H	4	6.3404e-11	0.63552	3.1312e-14
CHMP1A	4	6.92783e-11	0.600481	6.36839e-18
DYNC1I2	4	8.95602e-11	0.621383	5.34509e-34
MPC2	4	9.2871e-11	0.6187	1.11988e-11
MRPL20	4	9.42935e-11	0.624504	1.09859e-39
DHRS7	4	1.03712e-10	0.62828	1.09873e-56
OSGEP	4	1.05451e-10	0.605496	4.41115e-13
COX7A2	4	1.20082e-10	0.645595	1.5217e-26
TMEM160	4	1.23635e-10	0.629285	7.75195e-23
PRDX4	4	1.38917e-10	0.613578	4.98406e-32
ARPC3	4	1.5219e-10	0.64523	4.59479e-83
TMEM126B	4	1.57704e-10	0.602287	8.97966e-22
TRAPPC1	4	1.64162e-10	0.629188	7.48645e-41
DNAJA1	4	1.67242e-10	0.604968	9.89771e-17
ATPIF1	4	1.74256e-10	0.633943	9.5183e-37
SYF2	3	1.89596e-10	0.628417	3.05608e-09
BRD7	4	1.94926e-10	0.60816	3.58465e-13
RAD23B	4	2.04714e-10	0.626451	8.14768e-19
BUD31	4	2.48563e-10	0.626441	1.52305e-11
ITM2C	4	2.49667e-10	0.63618	1.75223e-23
ORMDL2	4	2.5508e-10	0.621866	6.63027e-68
TMX1	4	2.70785e-10	0.604182	3.74269e-18
SET	4	3.142e-10	0.642399	1.44232e-17
PSMD13	4	3.5757e-10	0.624233	5.94121e-44
MRPL13	4	3.69356e-10	0.602676	8.05392e-21
CAPRIN1	4	3.76251e-10	0.607647	2.70069e-19
NDUFB4	4	4.06527e-10	0.638979	8.97235e-35
HSPE1	4	4.40675e-10	0.637746	1.67245e-52
MYL12A	2	4.55538e-10	0.614744	4.32099e-49
SF3A3	4	4.82081e-10	0.601658	8.61188e-18
MRPS21	4	4.85376e-10	0.627689	5.74152e-31
NDUFS7	4	5.47482e-10	0.626857	1.15351e-30
BASP1	4	5.73226e-10	0.620826	7.79218e-62
HNRNPU	4	6.18948e-10	0.637916	3.18826e-14
PSMB6	4	6.41894e-10	0.628963	1.18727e-16
MRPL23	4	6.49519e-10	0.628314	4.98685e-38
PRPF31	4	6.82988e-10	0.607916	2.41143e-24
OPTN	4	6.97244e-10	0.620151	4.05769e-58
SNRPE	4	7.20444e-10	0.639168	3.17918e-37
MPC1	4	7.26163e-10	0.607879	2.3166e-12
POLR2J	4	7.65271e-10	0.628298	4.25592e-21
TRMT112	4	7.81897e-10	0.637688	2.3735e-53
PDAP1	4	7.9634e-10	0.623221	7.62852e-26
KHDRBS1	4	8.37009e-10	0.634086	1.72713e-21
PPP1R7	4	8.9114e-10	0.61198	6.26052e-28
TMBIM4.1	4	9.69384e-10	0.635958	7.4543e-86
SNRNP70	4	9.92947e-10	0.626142	2.2084e-17
GRAP	4	1.01637e-09	0.604498	1.39937e-47
PRMT1	4	1.06355e-09	0.630851	1.34806e-77
GPS1	4	1.0668e-09	0.609221	1.48592e-44
MRPL41	4	1.09697e-09	0.614478	5.58737e-19
STK4	3	1.13461e-09	0.625963	4.10591e-24
PSMD9	4	1.18506e-09	0.609574	7.0484e-21
SEC61G	4	1.18822e-09	0.634259	8.18304e-20
GNB1	4	1.21372e-09	0.622354	8.11097e-24
RBM8A	4	1.21961e-09	0.632189	4.29429e-10
EIF2S2	4	1.23751e-09	0.630308	5.55984e-25
ENSA	4	1.32107e-09	0.635708	5.76248e-32
HNRNPM	4	1.36447e-09	0.635349	2.91726e-11
CCT3	4	1.39891e-09	0.633273	1.26931e-50
SSR3	4	1.47102e-09	0.610848	7.01345e-22
PPM1K	2	1.50657e-09	0.60328	2.55399e-09
MRPS10	4	1.50657e-09	0.601624	1.13419e-16
LPXN	4	1.51479e-09	0.613984	4.24312e-40
MYL12B	4	1.68652e-09	0.637479	4.14472e-46
SNW1	4	1.70452e-09	0.611509	2.8016e-17
CNPY3	4	1.78049e-09	0.628731	5.75123e-15
NDUFA13	4	1.81982e-09	0.636507	9.239e-41
DNAJB6	3	1.92623e-09	0.615976	2.03324e-09
AKR1A1	4	2.11297e-09	0.623532	7.11838e-40
KRTCAP2	4	2.34788e-09	0.630956	7.53908e-30
ADAR	3	2.46639e-09	0.607207	3.10126e-09
ARHGDIB	4	2.8967e-09	0.636906	5.26207e-42
NDUFV1	4	3.07193e-09	0.612168	3.08831e-25
CUEDC2	4	3.15484e-09	0.607052	4.55328e-27
ALDOA	4	3.58444e-09	0.634981	1.73576e-48
PRKRA	4	3.59995e-09	0.607802	1.15824e-10
RNF126	4	3.63694e-09	0.618274	4.59174e-18
C14orf2	4	3.64555e-09	0.635635	2.03583e-25
ARL16	4	3.72454e-09	0.609469	7.15011e-38
TUFM	4	3.89319e-09	0.628333	9.9676e-39
COX5B	4	3.90427e-09	0.635831	2.59303e-30
POLR2E	4	4.40769e-09	0.613485	1.30738e-30
MRPS26	4	4.48854e-09	0.604429	6.88019e-31
GTF2A2	4	4.97764e-09	0.625628	9.24509e-21
ATXN10	4	5.04697e-09	0.613932	2.325e-26
NEDD8	4	5.1624e-09	0.632648	1.9555e-53
ANKRD36	4	5.31614e-09	0.609063	2.63054e-13
DDOST	4	5.40458e-09	0.617023	1.71836e-17
NAP1L4	4	5.64636e-09	0.60276	2.49721e-19
MRPL43	4	6.08955e-09	0.606527	3.81018e-27
SFPQ	3	6.38492e-09	0.621118	3.01683e-16
HSPA9	4	6.8187e-09	0.612435	2.66117e-14
NDUFA1	4	7.96135e-09	0.632821	2.33052e-28
IDH3G	4	8.30266e-09	0.602307	3.84399e-16
NOSIP	4	8.38158e-09	0.612093	2.04656e-27
SEC11A	4	8.58477e-09	0.624078	5.5407e-19
C11orf31	4	9.09715e-09	0.630407	1.67131e-45
RNF145	3	9.44877e-09	0.602124	6.35151e-09
RBBP6	3	9.46765e-09	0.602353	7.17305e-09
FKBP1A	4	9.88897e-09	0.630149	3.07104e-47
HERPUD1	3	9.89169e-09	0.622581	1.71438e-18
UBE2E3	4	1.0031e-08	0.623072	1.05419e-15
ITGB7	4	1.08721e-08	0.614275	8.18699e-46
ATF4	4	1.12071e-08	0.629124	7.3815e-28
RCN2	4	1.45928e-08	0.613077	8.99534e-12
RP1-241P17.4	4	1.48722e-08	0.614843	2.12981e-08
MRPS35	4	1.52193e-08	0.621427	1.53627e-54
MTCH1	4	1.53469e-08	0.607356	2.99547e-10
GLRX3	4	1.54327e-08	0.610872	6.87484e-24
UQCRH	4	1.61321e-08	0.632664	9.45071e-20
RAB11A	4	1.62918e-08	0.618525	9.17679e-47
2020-09-02	4	1.72749e-08	0.614214	2.2375e-19
CANX	4	1.80334e-08	0.6133	5.70086e-15
LSM6	4	1.9042e-08	0.608938	7.11565e-14
NDUFV2	4	1.91586e-08	0.617041	3.58054e-19
COPS6	4	2.07969e-08	0.617206	1.80099e-23
SEC61B	4	2.10536e-08	0.629861	6.08506e-46
NELFE	4	2.14316e-08	0.614323	3.8362e-18
PSME1	4	2.21794e-08	0.631702	3.38336e-43
PDIA6	4	2.29137e-08	0.624782	9.36359e-18
IAH1	4	2.41971e-08	0.608128	2.60234e-22
ACTR3	4	2.60268e-08	0.629395	1.49553e-80
NPC2	4	2.89643e-08	0.625417	3.81365e-08
DCXR	4	2.93768e-08	0.60643	9.48562e-29
SIT1	4	2.97284e-08	0.600908	4.01075e-46
IMPDH2	4	3.13143e-08	0.611146	1.0381e-16
ATOX1	4	3.23137e-08	0.612331	3.85767e-52
HAX1	4	3.40462e-08	0.607975	1.10854e-15
DCK	4	3.44352e-08	0.608691	2.39713e-12
ADRM1	4	3.51788e-08	0.616249	3.09848e-27
DPY30	4	3.69661e-08	0.611411	4.14847e-42
GTF3C6	4	3.7389e-08	0.609923	3.49894e-17
POMP	4	3.92654e-08	0.621528	1.58427e-19
SRRM1	3	4.13409e-08	0.614381	2.51612e-09
RTFDC1	4	4.19673e-08	0.613727	1.06298e-34
PSMB10	4	4.2636e-08	0.620776	3.1975e-40
GSDMD	4	4.26627e-08	0.602781	1.91436e-20
FCRLA	4	4.98509e-08	0.627505	1.22224e-53
BTG2	3	5.41812e-08	0.61393	1.79681e-20
TMCO1	4	5.43968e-08	0.600901	8.70025e-25
SRSF7	4	5.53286e-08	0.624061	1.38702e-06
DNAJC15	4	5.93674e-08	0.61682	2.42791e-26
RPN2	4	6.05149e-08	0.608243	2.79225e-20
PCBP1	4	6.36155e-08	0.623367	4.54271e-15
MRPL42	4	7.11194e-08	0.603037	1.89751e-12
CDC123	4	7.56775e-08	0.601773	6.22243e-15
MEAF6	4	7.78386e-08	0.611795	7.68427e-21
EMP3	4	7.79383e-08	0.621387	2.13803e-21
FAM133B	3	7.83931e-08	0.603517	4.24898e-07
FRG1	4	8.09176e-08	0.613605	3.49928e-12
COX14	4	8.24176e-08	0.60841	1.97418e-47
EMC4	4	8.40215e-08	0.609617	8.23765e-18
AURKAIP1	4	8.72332e-08	0.618153	3.4011e-24
TXNL4A	4	8.8518e-08	0.608345	8.41046e-14
OLA1	4	9.77249e-08	0.612303	6.81307e-23
CD22	3	1.04154e-07	0.613846	2.51028e-19
MAP2K2	4	1.06028e-07	0.603313	8.25596e-19
TMEM123	3	1.15759e-07	0.609342	2.1267e-09
RTN4	4	1.31144e-07	0.620478	6.81469e-24
POLE4	4	1.3269e-07	0.610099	5.74486e-10
ETFA	4	1.49504e-07	0.606158	6.43795e-25
MDH2	4	1.54761e-07	0.620016	3.53091e-31
WDR83OS	4	1.54761e-07	0.615553	5.62817e-39
RBMX	4	1.73249e-07	0.624362	5.05007e-11
RBM23	3	1.7384e-07	0.601251	7.09858e-12
OTUB1	4	1.78731e-07	0.600812	1.50243e-19
ESD	4	2.10817e-07	0.616829	4.20677e-22
SRSF9	4	2.14947e-07	0.62024	9.92917e-22
MRPS34	4	2.23604e-07	0.603705	7.87228e-32
NDUFS3	4	2.29973e-07	0.603216	1.10411e-18
SNHG8	3	2.52706e-07	0.612188	1.25002e-13
ROMO1	4	2.65641e-07	0.616628	1.02465e-37
POLR2K	4	2.99578e-07	0.610319	4.62339e-09
LCP1	4	3.05683e-07	0.616407	1.50795e-30
GTF2I	4	3.08473e-07	0.607395	2.96852e-10
GNAI2	4	3.29657e-07	0.61118	3.97909e-22
VAMP2	3	3.47078e-07	0.602804	4.44059e-09
MAGOH	4	3.50528e-07	0.615353	9.27971e-08
ARPC4	4	3.89852e-07	0.610404	1.31579e-43
YWHAB	4	4.41806e-07	0.621676	3.8291e-20
KMT2E	3	4.67844e-07	0.608752	4.65656e-15
METTL9	4	4.73791e-07	0.613109	5.59954e-09
TMEM14B	4	4.93938e-07	0.609406	1.5846e-10
BCAP31	4	5.17335e-07	0.607237	1.74128e-48
POLR2F	4	6.14615e-07	0.602054	5.60339e-30
MIEN1	4	6.31924e-07	0.614873	2.63374e-51
NDUFB1	4	8.08864e-07	0.615845	2.73919e-28
CCT8	4	8.85998e-07	0.614612	1.70514e-27
LRRFIP1	3	8.93315e-07	0.606554	1.40721e-07
NOL7	4	9.1349e-07	0.607243	1.40597e-11
SHKBP1	4	9.84111e-07	0.606185	1.06377e-10
ARF5	4	1.03615e-06	0.61042	6.06664e-17
KCNK9	4	1.10413e-06	0.602318	1.20344e-39
EIF5A	4	1.23213e-06	0.619206	1.88725e-33
DNAJC8	4	1.2624e-06	0.608313	2.94328e-13
LAT2	4	1.31574e-06	0.601595	1.08311e-25
RPS27L	3	1.61244e-06	0.604616	1.18782e-12
SUMO1	4	1.75673e-06	0.615227	7.1867e-10
AES	4	1.79622e-06	0.611475	1.89231e-09
SUB1	4	1.85632e-06	0.61822	3.95233e-06
ACP1	4	1.89946e-06	0.606685	1.36673e-08
MYEOV2	4	1.97691e-06	0.60975	1.77528e-33
CCDC50	4	2.08252e-06	0.610074	1.38121e-08
OCIAD2	4	2.34541e-06	0.614405	6.65446e-25
HDAC1	4	2.38448e-06	0.605358	5.86732e-11
C19orf10	4	2.5858e-06	0.600011	6.77224e-40
PGK1	4	3.59131e-06	0.61293	4.55376e-26
GDI2	4	3.97429e-06	0.615174	1.01989e-17
CD164	4	4.26471e-06	0.606121	8.45963e-14
GMFG	4	4.96934e-06	0.611745	5.77727e-11
FAM96B	4	5.04491e-06	0.60314	3.34239e-24
ZNF706	4	6.28214e-06	0.601328	2.48316e-17
CAST	4	8.28088e-06	0.601792	7.54781e-30
OS9	4	8.61769e-06	0.607513	2.53623e-46
2020-09-07	4	9.41059e-06	0.611896	2.37234e-17
CALR	4	9.66261e-06	0.610983	7.24587e-13
TPM3	4	1.07396e-05	0.610347	3.18644e-08
UBE2D2	4	1.15152e-05	0.61124	5.12493e-14
LRMP	4	1.22918e-05	0.602153	1.27815e-21
UQCRC2	4	1.2423e-05	0.60222	3.42137e-24
CDC37	4	1.32938e-05	0.603657	1.95496e-19
TRA2B	4	1.42965e-05	0.610619	2.01346e-10
DRAP1	4	1.44773e-05	0.604541	5.79719e-12
PTPN6	4	1.51158e-05	0.600556	3.09947e-37
LAPTM5	3	1.84983e-05	0.602317	1.13221e-05
SSBP1	4	2.17284e-05	0.606493	9.54537e-25
PARP1	4	2.34036e-05	0.603252	5.18857e-25
GRN	4	2.81103e-05	0.60196	1.44436e-41
CAP1	4	2.81158e-05	0.601793	2.34611e-33
TXNL1	4	3.02076e-05	0.600306	1.64999e-18
FUS	4	3.3592e-05	0.608091	2.34549e-06
SNRPB2	4	4.13614e-05	0.604053	1.04074e-08
HNRNPH1	4	4.7092e-05	0.601183	5.5422e-05
IFI16	4	6.32636e-05	0.600791	2.43853e-16
UXT	4	7.14685e-05	0.605843	2.36159e-06
2020-09-06	4	7.67612e-05	0.600978	2.26482e-05
ST13	4	0.000199112	0.601374	1.23963e-08
ARL6IP4	4	0.000204037	0.601041	5.59753e-10
ATP5O	4	0.000306343	0.601005	8.91286e-11

## Sheet: Pt-V
Supplementary Table 6. SC3 cluster featured markers of patient V
Gene	Cluster	Padj	Auroc	Padj_DEG
HES1	6	2.32617e-273	0.793713	4.56068e-297
S100A9	4	1.22226e-271	0.759803	1.57493e-274
SNX9	5	1.5217e-228	0.766243	2.37899e-224
LAPTM5	5	3.10618e-218	0.89936	7.01281e-299
DNAJB1	6	3.74047e-213	0.794456	9.04597e-222
EZR	5	1.81226e-203	0.869103	1.49564e-223
TSC22D3	5	5.80485e-200	0.882669	0
CD69	6	1.1494e-179	0.824007	1.52417e-263
ARID5A	5	5.65078e-178	0.701867	1.42294e-175
DDX21	5	1.44869e-170	0.827019	1.46474e-175
SNHG9	5	3.83762e-162	0.798477	2.80044e-190
KRAS	5	1.77982e-160	0.764963	4.12208e-167
NR4A1	6	1.40231e-140	0.712806	7.25364e-167
PELI1	5	7.95197e-128	0.729528	1.79796e-157
WDR74	3	6.35041e-126	0.782476	1.65419e-223
CD83	6	3.77029e-124	0.757492	1.25536e-271
CNOT1	5	3.35941e-121	0.739842	1.27641e-131
RBM3	5	3.31256e-120	0.792353	1.79451e-168
YWHAH	5	9.66029e-119	0.726339	3.59916e-142
ARHGDIB	2	6.03216e-114	0.750409	4.18071e-303
TCOF1	5	1.21995e-112	0.758865	8.3407e-162
NR4A2	6	3.13623e-112	0.711963	1.86604e-160
EMP3	5	1.76098e-111	0.785835	6.85555e-184
NFKBIA	6	1.10108e-109	0.739877	1.49756e-170
ZNF331	5	7.34373e-109	0.68465	2.28225e-195
RHOB	6	1.14775e-108	0.786165	5.77316e-158
CD79B	1	2.3354e-108	0.77332	0
SAT1	5	2.8363e-107	0.780823	4.18311e-146
ARPC1B	2	2.26215e-103	0.730418	9.22689e-196
DYNLL1	2	5.17767e-103	0.708208	1.56299e-178
FAM49A	5	2.28641e-102	0.672467	3.44214e-98
RNF145	5	4.21247e-100	0.734033	6.00749e-114
CD1C	1	3.11001e-98	0.73787	1.73683e-232
BBC3	6	4.57277e-98	0.701828	8.29351e-221
PPP1R15A	6	2.26332e-97	0.777462	4.13757e-198
RGS2	6	2.66368e-96	0.690985	1.47292e-192
CHPT1	5	1.89072e-94	0.670395	4.35279e-100
CDS2	5	9.12889e-92	0.670461	2.04961e-96
FOS	6	6.76968e-91	0.756308	5.07705e-170
CALM2	2	7.16187e-90	0.709795	1.69748e-114
RNU12	3	9.17299e-90	0.659841	3.29088e-111
PMAIP1	6	4.47557e-89	0.738439	5.74435e-238
EIF1B	5	6.99496e-89	0.732766	3.24485e-107
BCL2L11	5	1.81876e-87	0.636111	5.67423e-92
UCP2	2	1.4615e-85	0.712884	9.52092e-248
STRAP	5	2.51033e-85	0.711566	1.14185e-98
ATP6V0E1	2	3.58828e-85	0.700564	2.00801e-150
OAZ1	2	9.36322e-85	0.716136	1.33952e-263
BRK1	2	1.90072e-84	0.700894	3.20822e-154
JUNB	6	2.87755e-84	0.766619	6.70909e-98
TXNIP	4	1.2523e-83	0.765475	1.11511e-168
ACTG1	1	1.69682e-82	0.738043	1.03029e-227
LIMD2	2	4.69989e-82	0.71282	1.22447e-147
JUN	6	1.0835e-81	0.767497	1.22961e-248
MIR142	2	2.19368e-81	0.694189	8.66744e-121
UBALD2	5	1.2881e-80	0.681954	1.20428e-81
TOMM5	5	1.44774e-80	0.69244	2.49334e-80
ICOSLG	5	3.39206e-78	0.634362	1.34874e-78
S1PR4	2	2.13588e-77	0.679958	1.73904e-105
CD53	1	8.49554e-77	0.725205	2.10717e-199
ZBTB43	5	9.93989e-77	0.660358	5.16649e-123
RAC2	1	1.08457e-76	0.72595	6.49728e-261
ZFP36	6	1.21801e-76	0.749123	2.47388e-141
CDKN1A	6	2.20498e-75	0.657974	8.10946e-85
KLF4	6	1.7036e-73	0.681737	7.50576e-103
CD70	5	3.43308e-72	0.676477	4.38343e-84
AEN	5	8.0507e-72	0.649285	6.35984e-89
RBM38	5	6.43075e-69	0.680769	4.07387e-78
EML4	5	6.08268e-68	0.700255	5.8584e-68
CORO1A	1	1.92394e-67	0.715359	7.71031e-209
SNRPA1	5	2.23432e-67	0.656965	2.27889e-65
SPIB	2	6.06735e-67	0.686134	8.72206e-146
RNMT	5	3.32156e-66	0.679732	2.72149e-76
FAIM3	2	7.36473e-66	0.679231	9.14596e-139
TROVE2	5	1.81643e-64	0.659208	2.66181e-64
CSRNP1	6	2.46847e-64	0.63111	3.80147e-84
ARPC2	2	2.64979e-64	0.68693	1.22883e-111
RNASE6	2	8.95386e-63	0.644384	1.5385e-96
PRNP	5	1.40618e-62	0.652607	1.27223e-66
EPB41L4A-AS1	5	8.40637e-61	0.696472	1.44643e-72
KLF2	6	3.34433e-60	0.718494	1.22709e-85
COTL1	1	4.48782e-60	0.702439	4.75672e-186
CSNK1D	5	9.59753e-60	0.639741	2.54924e-58
FAM65B	2	7.00888e-59	0.669416	5.30989e-145
ETF1	5	3.17525e-58	0.630163	6.55919e-66
DUSP1	6	3.82023e-58	0.72123	6.04926e-146
ANXA6	1	5.83844e-58	0.668922	1.92973e-129
LILRA4	2	2.52294e-57	0.6618	1.90883e-160
FYTTD1	5	8.28589e-56	0.626383	1.2445e-53
HSP90AA1	6	1.21519e-55	0.716457	1.82875e-123
YPEL5	6	1.8522e-55	0.693813	2.31596e-109
HIST1H1E	3	2.00864e-55	0.624517	1.5854e-133
S100A11	2	3.80908e-55	0.626398	3.62694e-73
SNHG15	5	7.06857e-55	0.653846	1.07565e-55
GRN	2	1.60771e-54	0.655237	2.9816e-147
FCRLA	1	7.07563e-54	0.677824	3.03622e-196
EIF5A	5	1.18904e-53	0.690529	1.15389e-70
QRSL1	2	1.63664e-53	0.646512	5.17069e-114
CXXC5	2	2.71696e-53	0.655403	1.10264e-73
C1orf162	2	2.91261e-53	0.656015	1.14288e-132
FCRL2	2	4.93189e-53	0.663769	7.19307e-122
PSMB9	1	1.11159e-52	0.681732	3.27935e-179
KIAA0040	2	2.12451e-52	0.629786	1.05007e-79
VPREB3	2	4.1308e-52	0.660011	2.69084e-153
NFKBID	5	2.89473e-51	0.660781	9.04301e-87
ZNF90	5	3.99749e-51	0.695518	9.24017e-195
TNFAIP8	2	1.37458e-50	0.640676	8.03179e-105
GDI2	1	1.45375e-50	0.679821	6.05636e-138
RCSD1	4	4.1666e-50	0.702103	3.7762e-70
ECH1	2	1.51437e-49	0.633628	9.99846e-98
S100A4	1	1.85641e-49	0.684942	3.06496e-179
RBM39	5	2.32138e-49	0.685803	2.49234e-66
MYL12A	1	1.93771e-48	0.680155	3.52678e-158
KLF6	6	2.11368e-48	0.706488	4.30927e-194
MX1	1	2.45505e-48	0.616532	8.73954e-59
CCND1	2	3.0988e-48	0.662995	2.56683e-115
ZNF706	2	4.44217e-48	0.645451	8.14763e-77
PKM	1	7.69083e-48	0.664547	4.10245e-114
ANXA2	2	8.24659e-48	0.637548	1.83339e-85
BTG3	5	1.97651e-47	0.61394	2.54836e-88
LSP1	2	8.59837e-47	0.65814	5.13658e-137
RP11-386I14.4	1	3.71104e-46	0.658904	2.43979e-62
SMCHD1	5	5.03481e-46	0.668904	1.92963e-46
RP11-489E7.4	6	5.82861e-46	0.619769	2.12475e-57
2020-09-06	2	7.13689e-46	0.650247	3.53078e-121
ARPC3	1	9.65111e-46	0.677823	1.45811e-133
ARPP19	5	1.12805e-45	0.636041	1.10515e-48
UQCR10	2	1.18496e-45	0.643871	5.79688e-107
SBDS	5	1.8948e-45	0.654428	3.51664e-129
SLC25A33	5	2.3021e-45	0.604879	4.6795e-58
BCAS2	6	2.52376e-45	0.634905	3.59312e-56
TRMT112	2	3.49602e-45	0.651172	1.60179e-112
NR3C1	5	5.76855e-45	0.639353	2.1324e-44
SNX3	2	3.1049e-44	0.656506	6.35986e-106
CAT	2	3.47177e-43	0.622409	5.02768e-93
PTPN6	1	4.43748e-43	0.641124	7.24357e-104
H1FX	2	6.47314e-43	0.650147	2.20905e-48
CCND3	6	1.42131e-42	0.655257	7.11557e-74
TAGLN2	2	2.85766e-42	0.647759	8.0996e-79
APRT	2	4.81712e-42	0.648966	1.77419e-85
BAX	5	4.92464e-42	0.64929	1.38586e-43
PRR13	2	6.40767e-42	0.647551	1.06691e-101
ARL4A	6	6.50458e-42	0.649214	7.78727e-74
ACP5	2	1.52451e-41	0.626043	1.87117e-88
HNRNPA2B1	1	1.73763e-41	0.667035	1.50905e-72
AIM2	2	2.96331e-41	0.616816	3.96215e-93
IFI16	1	2.96892e-41	0.652951	1.05846e-99
NOP58	5	3.19563e-41	0.638947	1.38494e-46
SUMO2	2	5.17589e-41	0.650485	2.36168e-73
LYZ	4	5.43486e-41	0.61226	1.62535e-63
ATF4	5	7.86842e-41	0.662696	4.25862e-53
PDCD6	2	8.13725e-41	0.636175	8.03393e-66
SUMO3	5	9.83101e-41	0.642528	2.45344e-62
PLAC8	2	1.23118e-40	0.650297	2.22188e-77
ACTR3	1	1.78686e-40	0.652598	1.60856e-135
ARPC5	1	1.89133e-40	0.650882	2.05897e-151
TRAF3IP3	2	2.19194e-40	0.636799	9.75149e-119
TUBA1B	2	3.04815e-40	0.634754	1.29824e-42
TUBB	2	5.35945e-40	0.633736	4.80316e-55
MYC	1	6.20881e-40	0.653358	1.42204e-53
PARP1	2	8.06531e-40	0.625477	3.72913e-83
USP16	5	9.51183e-40	0.635581	3.76125e-44
STK4	5	1.02222e-39	0.6618	1.24577e-48
MDM4	5	1.1665e-39	0.655557	1.23308e-38
CHD1	5	1.41161e-39	0.622321	1.31266e-38
ALOX5AP	2	1.88739e-39	0.623827	1.92436e-93
ODC1	5	2.34701e-39	0.659361	1.69897e-69
PSME1	1	2.38694e-39	0.661909	5.19764e-76
PPP1CA	1	1.09543e-38	0.655434	1.83417e-157
SF1	5	1.16122e-38	0.665102	2.06467e-44
APOBEC3G	2	1.17956e-38	0.630142	2.18928e-79
CD27	2	1.51605e-38	0.634177	2.65132e-89
EIF5AL1	5	2.59765e-38	0.620961	8.63351e-36
WDR43	5	3.38175e-38	0.603309	1.84368e-35
CKS2	6	3.82515e-38	0.617754	1.83679e-42
PIM3	5	4.85562e-38	0.603727	1.15279e-44
LITAF	5	4.88201e-38	0.643219	4.45803e-57
ZC3H15	5	5.78309e-38	0.642188	6.50996e-42
TMEM66	5	5.95944e-38	0.662969	1.12391e-88
HLA-DQA1	1	7.96212e-38	0.661636	2.84539e-83
STMN1	2	8.43822e-38	0.612164	4.14838e-67
CCDC50	2	1.18281e-37	0.632035	1.05857e-79
HMGB1	5	1.63009e-37	0.665579	1.46146e-48
ITFG1	2	3.68355e-37	0.613824	2.54342e-76
JUND	6	5.48063e-37	0.650166	8.33008e-57
TACC1	5	5.67618e-37	0.604221	3.70528e-35
DUT	2	5.69665e-37	0.622919	1.35609e-65
RORA	5	6.13213e-37	0.630484	2.4894e-40
LY9	5	7.01938e-37	0.621681	5.98687e-55
OAS1	1	7.23872e-37	0.613923	4.82174e-99
S100A6	2	7.25558e-37	0.644501	2.66914e-70
GNG11	2	3.65136e-36	0.625872	5.80722e-96
DAD1	2	5.08247e-36	0.625943	2.56018e-94
POU2AF1	1	8.63481e-36	0.633736	2.52857e-86
PYCARD	2	9.10772e-36	0.624323	8.21877e-94
SRSF7	5	9.30659e-36	0.657333	3.6249e-52
SIT1	2	1.11369e-35	0.61233	6.32547e-95
CXCR4	4	1.14761e-35	0.675844	4.0668e-161
REL	5	1.50873e-35	0.652669	1.88434e-44
NOP10	2	2.16409e-35	0.628062	2.53443e-57
DDIT3	6	2.57479e-35	0.643861	6.28214e-66
AP2S1	2	2.92482e-35	0.626104	4.4075e-88
DNPH1	2	3.10206e-35	0.614754	8.83196e-78
CAP1	1	3.269e-35	0.635062	3.09114e-97
NACA2	5	4.30149e-35	0.654578	5.19535e-150
C16orf74	2	4.95612e-35	0.635415	5.04612e-88
ATP5B	1	5.24525e-35	0.648995	1.21882e-97
MRPS6	2	5.27883e-35	0.611291	1.26637e-78
IRF7	1	7.9745e-35	0.607913	5.40705e-57
CTSS	1	1.78163e-34	0.651736	3.10785e-83
ARHGDIA	5	2.9837e-34	0.644509	1.46392e-47
ITGB1	1	3.8684e-34	0.641953	7.28058e-108
CAPG	1	4.73956e-34	0.625718	1.12061e-87
PSMA7	2	5.67193e-34	0.628993	5.72746e-65
HLA-DQA2	1	7.40526e-34	0.651619	2.06728e-56
SRSF11	5	1.00321e-33	0.641827	8.66056e-34
SMIM14	1	1.00889e-33	0.630249	1.51183e-91
SNN	5	1.12183e-33	0.616721	6.757e-51
PRPF40A	5	1.38567e-33	0.626	1.51533e-36
PSMB8	1	1.60443e-33	0.643814	2.92731e-110
LSM2	2	1.66036e-33	0.617172	3.48147e-46
SELK	6	1.72101e-33	0.648385	6.59522e-89
GMFG	2	1.95007e-33	0.634382	6.19358e-65
ENO1	1	3.76475e-33	0.642952	7.45543e-97
NDUFC2	2	3.88792e-33	0.60732	2.08953e-61
POLD4	1	5.16636e-33	0.646583	3.46764e-117
PTP4A1	6	6.56876e-33	0.623744	2.89672e-74
TWISTNB	5	6.68692e-33	0.60237	1.26305e-42
HIST1H4C	2	7.21733e-33	0.619204	6.52847e-44
TMBIM4.1	2	1.20447e-32	0.617814	3.01498e-59
CYB561A3	1	1.58586e-32	0.642833	7.91809e-111
BANK1	1	1.72411e-32	0.64589	5.28984e-108
RP11-347P5.1	6	1.76959e-32	0.654172	5.75924e-54
RSL24D1	5	2.0698e-32	0.650426	4.76723e-67
CAPZB	1	2.67249e-32	0.636818	5.70881e-90
IFNGR2	5	3.22862e-32	0.641434	7.53336e-49
ARL6IP5	1	3.51616e-32	0.632603	2.19536e-115
UQCR11.1	2	3.88584e-32	0.631765	4.48694e-51
LY86	2	3.93672e-32	0.626983	1.19299e-69
MRPS34	2	4.2154e-32	0.602265	8.17541e-64
RHOA	5	6.73887e-32	0.653857	6.31905e-87
NDUFV2	2	7.66534e-32	0.611949	7.2221e-51
RPS17L	5	9.75454e-32	0.649461	1.64812e-129
CLIC1	1	9.7868e-32	0.646691	3.9203e-67
RBX1	2	9.7957e-32	0.623015	4.82416e-66
TAPSAR1	2	1.16789e-31	0.61507	1.5749e-87
UBE2L6	1	1.51401e-31	0.61329	7.62114e-70
PCBP1	2	2.20588e-31	0.622215	5.8745e-55
MINOS1	2	2.27049e-31	0.610867	7.78224e-48
PRR7	6	2.29185e-31	0.600868	2.74e-34
NDUFA4	2	2.47741e-31	0.628111	6.35905e-68
COX5B	2	2.65564e-31	0.628065	1.14228e-76
WTAP	5	3.09983e-31	0.616749	2.47333e-35
GPSM3	1	3.20185e-31	0.645114	4.85515e-71
TMEM109	1	3.40279e-31	0.607234	9.74026e-65
S100A10	2	4.40369e-31	0.62236	4.48352e-71
GPX1	1	4.75229e-31	0.63569	6.41179e-110
AHNAK	2	7.23972e-31	0.613528	5.74816e-48
FAM129C	1	8.94816e-31	0.635702	2.51021e-118
PTGES3	2	1.13357e-30	0.626623	2.05546e-71
PTPRCAP	1	1.13765e-30	0.647082	6.40835e-91
ZNF791	6	1.18008e-30	0.607909	5.03976e-67
HSPA8	2	1.33039e-30	0.627541	3.30457e-83
FCGR2B	1	1.33941e-30	0.633279	4.61995e-116
MPLKIP	2	1.72903e-30	0.601308	4.61559e-40
DNAJB6	5	2.04104e-30	0.613557	9.54817e-37
TCEB2	2	2.13734e-30	0.627184	9.32452e-43
POU2F2	2	2.22172e-30	0.628762	7.95985e-72
PPP1R14A	2	2.32446e-30	0.61234	5.43538e-82
COX6B1	2	3.0306e-30	0.629185	6.05683e-71
CNN2	1	4.16898e-30	0.628375	7.98085e-57
BAZ2A	5	4.45811e-30	0.627858	2.57527e-27
PHACTR1	6	6.41011e-30	0.610224	9.16315e-51
NIPA2	5	7.0055e-30	0.605955	1.66268e-39
CD97	5	8.37564e-30	0.605804	2.88349e-37
COX6C	2	1.11391e-29	0.627948	2.31774e-61
ARHGAP24	2	1.29877e-29	0.626935	6.09639e-111
PFN1	1	1.31687e-29	0.643644	1.24588e-117
NDUFA13	2	1.47118e-29	0.622808	3.58716e-74
PNOC	2	1.47119e-29	0.607795	1.26438e-57
NDUFA11	2	3.25697e-29	0.61997	1.22126e-80
RSRC2	5	3.7151e-29	0.619463	1.89269e-31
PSAP	1	3.8809e-29	0.635438	4.34762e-49
TCF25	5	5.86207e-29	0.6342	8.46546e-33
SYK	2	1.04454e-28	0.602399	2.32035e-56
TMEM261	2	1.45319e-28	0.60055	2.70359e-54
PLD4	1	1.6418e-28	0.607807	1.20903e-66
RP11-166O4.6	5	1.69133e-28	0.624513	3.25143e-120
SRP9	2	1.70942e-28	0.612497	1.58964e-52
SFPQ	5	1.98245e-28	0.63226	6.06021e-30
WDR1	1	2.63168e-28	0.606365	7.76253e-48
NDUFB5	2	3.78214e-28	0.608454	7.5408e-65
NXPH4	2	5.69995e-28	0.610284	4.45768e-41
RTN4	2	9.93433e-28	0.606573	1.61679e-43
RNASET2	1	1.07575e-27	0.637877	1.37735e-94
TMEM230	2	1.18718e-27	0.610773	3.40049e-74
YBX1	5	1.36212e-27	0.645724	1.49625e-96
FAM49B	2	1.48595e-27	0.617642	2.25412e-42
EVI2B	2	1.67379e-27	0.621581	3.73384e-49
TRABD	5	1.83286e-27	0.602319	4.88971e-28
UBE2D2	2	2.20421e-27	0.619015	3.29685e-46
ERH	2	2.29012e-27	0.61534	5.81554e-58
TRAPPC6A	2	3.13903e-27	0.609363	7.11015e-43
ITM2C	2	3.33866e-27	0.604388	3.873e-66
CIRBP	5	3.92404e-27	0.643931	2.06647e-94
BLOC1S1	2	4.9268e-27	0.614076	9.29838e-51
NDUFB11	2	6.23802e-27	0.617407	2.57502e-49
ALDOA	2	7.33114e-27	0.61582	2.32513e-64
PYURF	2	1.00348e-26	0.6009	1.70672e-49
SNRPB	5	1.36492e-26	0.634258	4.07625e-42
FOSB	6	1.37764e-26	0.633012	5.72009e-99
2020-09-07	1	1.43281e-26	0.628837	1.99434e-69
SRSF10	5	1.44764e-26	0.608699	4.33078e-27
DBNL	1	1.67988e-26	0.616398	3.43121e-88
NEDD8	2	1.92032e-26	0.614837	1.10673e-66
GTF3A	2	2.78481e-26	0.620208	2.5226e-43
CSTB	2	3.49729e-26	0.602786	6.54914e-61
RPS27L	2	4.81968e-26	0.611664	3.32742e-36
ZFP36L2	5	4.98252e-26	0.634859	8.6535e-81
UBL5	2	5.38285e-26	0.616314	6.12294e-61
SF3B14	2	5.95304e-26	0.609477	1.26384e-40
PARK7	2	6.99129e-26	0.614682	3.50316e-50
RAP1B	2	9.11878e-26	0.600015	2.5621e-41
2020-09-15	2	1.1411e-25	0.607611	2.5216e-51
SKP1	2	1.2091e-25	0.617284	9.26364e-51
ATPIF1	2	1.28945e-25	0.606672	8.82325e-86
NDUFB4	2	1.70449e-25	0.607862	6.45696e-37
NDUFB7	2	1.9841e-25	0.606888	3.95174e-57
HMGN1	2	2.71363e-25	0.616754	4.55328e-43
HLA-DMB	1	2.91291e-25	0.630691	2.98781e-75
ANXA11	2	3.27315e-25	0.610599	2.5764e-49
CTSH	1	3.55556e-25	0.62068	5.91459e-74
ATP5G1	2	4.13038e-25	0.601997	7.07767e-61
ARPC4	2	4.41096e-25	0.60473	7.30749e-64
ANAPC16	2	4.98338e-25	0.608347	3.38631e-76
KMT2E	5	5.74707e-25	0.628332	4.43241e-26
CCNL1	5	5.90541e-25	0.629782	2.10587e-49
ISCU	5	7.98086e-25	0.626717	9.52965e-47
NDUFB2	2	8.88531e-25	0.601601	2.90971e-44
CYCS	6	1.09104e-24	0.64517	5.00566e-93
POLR2L	2	1.44889e-24	0.606418	9.03877e-64
TBC1D10C	2	1.67692e-24	0.613331	2.41188e-45
HNRNPF	1	1.94823e-24	0.622795	2.74762e-69
SH3BGRL	1	2.39495e-24	0.621806	4.58328e-66
TMEM59	2	2.46419e-24	0.603677	2.01806e-64
MYL12B	1	3.34404e-24	0.626151	3.16235e-66
SP110	1	4.20715e-24	0.621828	7.503e-76
VIM	1	5.21977e-24	0.626907	6.73065e-67
C14orf2	2	6.54902e-24	0.614435	4.14636e-48
XRCC6	1	6.85351e-24	0.611419	1.37229e-41
TSTD1	2	7.70337e-24	0.607887	9.08016e-36
PDLIM1	1	8.14997e-24	0.617101	1.17732e-70
ZFP36L1	1	8.49824e-24	0.621609	2.77254e-54
ATP5J2	2	8.95879e-24	0.607648	1.1015e-63
PGK1	1	9.27635e-24	0.616108	6.07203e-67
C11orf31	2	9.44046e-24	0.606538	9.13365e-47
TALDO1	1	1.83402e-23	0.605511	1.34273e-83
ITGB7	1	2.3321e-23	0.60805	6.44003e-75
COX5A	2	2.60171e-23	0.604476	1.54849e-51
RALGPS2	2	2.74725e-23	0.607583	9.13151e-77
DHX36	5	2.86541e-23	0.604467	1.4218e-22
STK17B	5	3.09208e-23	0.605647	9.27669e-45
BIN1	1	3.5881e-23	0.620049	2.31741e-73
STX7	2	3.62624e-23	0.600775	2.74697e-92
OST4	2	4.01073e-23	0.613351	2.30385e-43
YWHAB	2	4.28214e-23	0.607566	4.04856e-44
RP1-313I6.12	6	6.25329e-23	0.617427	1.13754e-34
BTG2	6	6.66715e-23	0.624089	2.60449e-34
GAPDH	1	8.11383e-23	0.622536	1.49308e-51
ELF1	5	8.97496e-23	0.609287	4.04628e-22
SOD1	2	9.03033e-23	0.608956	4.66208e-38
HERPUD1	5	1.18304e-22	0.626948	2.31605e-23
HNRNPA0	5	1.35453e-22	0.627711	2.2455e-79
ATP5G3	1	1.55976e-22	0.617874	5.92086e-76
SNX2	1	2.07479e-22	0.615583	1.05796e-64
ATP5A1	1	2.36056e-22	0.616161	9.47963e-57
ATP5C1	1	2.58978e-22	0.609044	6.77996e-69
PSMA4	1	3.49526e-22	0.609232	2.11422e-74
PSMB3	1	3.60924e-22	0.611748	8.24579e-49
HLA-DMA	1	4.15292e-22	0.625174	7.46459e-61
UBE2I	2	6.15224e-22	0.606276	1.26367e-51
IFITM2	1	6.67563e-22	0.607874	1.31607e-78
PRELID1	2	7.06944e-22	0.600418	8.67891e-29
TNFRSF13B	1	7.96685e-22	0.614842	4.92479e-97
CHMP1B	6	1.17756e-21	0.612601	1.85819e-36
HCLS1	1	1.4218e-21	0.608307	4.99498e-64
FKBP1A	1	1.43619e-21	0.615693	7.89033e-75
COX7B	2	1.68898e-21	0.605586	3.92248e-34
CSNK2B	1	1.73228e-21	0.609256	3.48947e-52
IFT57	2	1.8516e-21	0.608084	1.68424e-61
P2RX5	2	2.38477e-21	0.605353	2.51117e-57
APEX1	1	2.81601e-21	0.613132	1.19256e-58
RBM23	6	2.81686e-21	0.621736	5.26442e-48
ATP5F1	1	2.92005e-21	0.61309	1.91308e-62
FAM133B	5	2.97166e-21	0.607356	1.7963e-23
SNORA76	3	4.35039e-21	0.607605	2.39417e-34
APOBEC3C	1	4.9043e-21	0.606546	1.03864e-69
PSMB1	2	6.45475e-21	0.602621	1.6237e-49
YBX3	5	6.68494e-21	0.613986	9.62852e-54
VAMP2	5	7.92411e-21	0.615946	2.01166e-32
CD19	1	9.12214e-21	0.603824	2.55945e-47
LAMTOR5	5	1.06997e-20	0.620061	1.16876e-52
ISG20	2	1.23922e-20	0.608132	1.48857e-68
SP100	1	1.6014e-20	0.613709	5.94066e-36
CD40	1	2.77542e-20	0.600178	2.10723e-41
EIF3I	1	5.45865e-20	0.602916	2.3552e-36
CSK	1	5.57741e-20	0.603879	4.94144e-79
PSME2	1	5.72089e-20	0.600461	1.6156e-53
RASGRP2	2	6.23405e-20	0.604211	2.21904e-39
EIF3L	2	7.14986e-20	0.607047	8.61514e-67
MCM5	1	8.88004e-20	0.601671	1.00502e-56
LRRFIP1	5	1.00725e-19	0.613302	7.46816e-25
EIF4A1	5	1.02677e-19	0.619163	2.41613e-54
C19orf53	2	1.15237e-19	0.600096	7.13325e-25
CD48	1	2.82646e-19	0.617428	1.6218e-49
DNAJA1	6	4.04358e-19	0.601579	3.73281e-34
SUB1	2	4.40768e-19	0.60271	1.24829e-49
SRP14	1	4.71838e-19	0.617037	6.20174e-63
UBE2D3	5	7.15196e-19	0.618346	1.18402e-48
SNRPD2	2	7.72105e-19	0.604667	2.19522e-40
IRF1	5	7.86832e-19	0.602602	9.38069e-27
ALOX5	1	8.31373e-19	0.608658	8.93506e-68
HSPE1	6	9.71884e-19	0.624863	1.9257e-32
NCF1	1	1.89108e-18	0.609078	4.16741e-73
ATP6V1G1	2	2.10772e-18	0.600551	2.93813e-44
SON	5	2.31252e-18	0.615997	7.23428e-22
ID3	1	2.60309e-18	0.607146	8.56453e-71
RPS17	5	1.28929e-17	0.614798	1.76036e-68
NHP2L1	5	1.41935e-17	0.611461	5.11058e-36
EVL	1	2.94574e-17	0.608222	7.92023e-86
ATP5L	2	3.03602e-17	0.600781	3.62439e-41
EIF5B	5	5.42731e-17	0.600675	1.20482e-20
SHMT2	1	6.75426e-17	0.601826	3.97708e-56
IER2	6	1.26598e-16	0.62025	2.42896e-75
CCDC12	5	1.2748e-16	0.606588	4.40079e-26
VAMP8	1	1.27676e-16	0.600839	9.55465e-54
RHOH	5	3.43688e-16	0.602236	8.36991e-39
U2AF1	5	3.99128e-16	0.605606	1.44675e-33
CD44	5	6.97595e-16	0.610211	1.51075e-49
NEAT1	1	8.09379e-16	0.607732	6.05291e-34
TPM3	1	2.19473e-15	0.601877	1.46614e-36
COX7A2	1	2.2001e-15	0.604354	1.30878e-52
UBB	1	2.42518e-15	0.605106	1.75724e-37
LUC7L3	3	7.26437e-15	0.603926	1.7038e-38
ERP29	1	7.81256e-15	0.603247	3.02138e-46
SNHG7	6	8.0134e-15	0.613513	5.52789e-26
EIF3E	1	9.01274e-15	0.604748	2.21111e-88
FMNL1	5	9.08766e-15	0.600323	5.40449e-22
TRA2B	5	4.0633e-14	0.601419	1.14055e-28
PNRC1	6	1.51316e-12	0.606072	1.31306e-42
