# Supplementary material for: Longitudinal single-cell profiling reveals molecular heterogeneity and tumor-immune evolution in refractory mantle cell lymphoma
Source: Nat Commun. 2021 May 17;12:2877. doi: 10.1038/s41467-021-22872-z (PMC8128874; doi:10.1038/s41467-021-22872-z)
Supplement: Supplementary file 10 — Supplementary Data 7 [file 41467_2021_22872_MOESM10_ESM.xlsx]

## Sheet: Pre-treatment
Supplementary Data 7. Significant changes (NR vs. R) in ligand-receptor based cell-to-cell interactions in pre-treatment samples.
ligand	receptor	cell_from_logFC	cell_from_q.value	cell_from	cell_to_logFC	cell_to_q.value	cell_to	comm_type
FGF13	FGFR1	0.0238073	2.55235e-09	Tumor	-0.0249428	0.0313027	Tumor	growth factor
FGF9	FGFR1	0.0176774	0.00316337	Tumor	-0.0249428	0.0313027	Tumor	growth factor
HBEGF	CD44	0.0001	NA	MonocyteMacrophage	0.256966	7.76264e-05	CD4	growth factor
HBEGF	CD82	0.0001	NA	MonocyteMacrophage	-0.326849	6.60119e-13	Tumor	growth factor
HBEGF	CD82	0.0001	NA	MonocyteMacrophage	-0.10005	0.0131464	CD8	growth factor
HBEGF	CD9	0.0001	NA	MonocyteMacrophage	-0.619756	1.25097e-32	Tumor	growth factor
HBEGF	CD9	0.0001	NA	MonocyteMacrophage	-0.271123	0.00430933	Monocyte	growth factor
HGF	CD44	0.0001	NA	MonocyteMacrophage	0.256966	7.76264e-05	CD4	growth factor
HGF	ST14	0.0001	NA	MonocyteMacrophage	-0.190078	1.77397e-08	Tumor	growth factor
IGFBP4	FZD8	-0.0488086	0.00299784	Tumor	0.0073355	0.00649725	Tumor	growth factor
IGFBP4	FZD8	0.0001	NA	NK	0.0073355	0.00649725	Tumor	growth factor
IGFBP4	FZD8	-0.0614059	0.000769617	CD8	0.0073355	0.00649725	Tumor	growth factor
TGFB1	CXCR4	0.0001	NA	Tumor	1.38604	4.14392e-89	Tumor	growth factor
TGFB1	CXCR4	0.0001	NA	Tumor	1.02956	4.69927e-60	CD4	growth factor
TGFB1	CXCR4	0.0001	NA	Tumor	0.240613	0.0161751	Monocyte	growth factor
TGFB1	CXCR4	0.0001	NA	CD4	1.38604	4.14392e-89	Tumor	growth factor
TGFB1	CXCR4	0.0001	NA	CD4	1.02956	4.69927e-60	CD4	growth factor
TGFB1	CXCR4	0.0001	NA	CD4	0.240613	0.0161751	Monocyte	growth factor
TGFB1	CXCR4	0.0001	NA	NK	1.38604	4.14392e-89	Tumor	growth factor
TGFB1	CXCR4	0.0001	NA	NK	1.02956	4.69927e-60	CD4	growth factor
TGFB1	CXCR4	0.0001	NA	NK	0.240613	0.0161751	Monocyte	growth factor
TGFB1	CXCR4	0.0001	NA	MonocyteMacrophage	1.38604	4.14392e-89	Tumor	growth factor
TGFB1	CXCR4	0.0001	NA	MonocyteMacrophage	1.02956	4.69927e-60	CD4	growth factor
TGFB1	CXCR4	0.0001	NA	MonocyteMacrophage	0.240613	0.0161751	Monocyte	growth factor
TGFB1	CXCR4	0.0001	NA	CD8	1.38604	4.14392e-89	Tumor	growth factor
TGFB1	CXCR4	0.0001	NA	CD8	1.02956	4.69927e-60	CD4	growth factor
TGFB1	CXCR4	0.0001	NA	CD8	0.240613	0.0161751	Monocyte	growth factor
TGFB1	TGFBR2	0.0001	NA	Tumor	-0.0965064	0.00278612	Tumor	growth factor
TGFB1	TGFBR2	0.0001	NA	CD4	-0.0965064	0.00278612	Tumor	growth factor
TGFB1	TGFBR2	0.0001	NA	NK	-0.0965064	0.00278612	Tumor	growth factor
TGFB1	TGFBR2	0.0001	NA	MonocyteMacrophage	-0.0965064	0.00278612	Tumor	growth factor
TGFB1	TGFBR2	0.0001	NA	CD8	-0.0965064	0.00278612	Tumor	growth factor
TGFB2	ENG	0.0190617	4.38633e-06	Tumor	0.0001	NA	NK	growth factor
TGFB2	TGFBR1	0.0190617	4.38633e-06	Tumor	0.0001	NA	NK	growth factor
TGFB2	TGFBR1	0.0190617	4.38633e-06	Tumor	0.0001	NA	CD8	growth factor
TGFB2	TGFBR2	0.0190617	4.38633e-06	Tumor	-0.0965064	0.00278612	Tumor	growth factor
TGFB2	TGFBR2	0.0190617	4.38633e-06	Tumor	0.0001	NA	CD4	growth factor
TGFB2	TGFBR2	0.0190617	4.38633e-06	Tumor	0.0001	NA	NK	growth factor
TGFB2	TGFBR2	0.0190617	4.38633e-06	Tumor	0.0001	NA	Monocyte	growth factor
TGFB2	TGFBR2	0.0190617	4.38633e-06	Tumor	0.0001	NA	CD8	growth factor
TGFB2	TGFBR3	0.0190617	4.38633e-06	Tumor	0.0001	NA	CD4	growth factor
TGFB2	TGFBR3	0.0190617	4.38633e-06	Tumor	0.0001	NA	NK	growth factor
TGFB2	TGFBR3	0.0190617	4.38633e-06	Tumor	0.0001	NA	CD8	growth factor
VEGFA	ITGB1	0.0001	NA	MonocyteMacrophage	-0.555833	3.90765e-34	Tumor	growth factor
VEGFA	ITGB1	0.0001	NA	MonocyteMacrophage	0.386918	0.031165	CD8	growth factor
ADAM15	ITGA5	0.0001	NA	MonocyteMacrophage	-0.0887808	0.00246543	CD8	other
ADAM15	ITGA5	0.0001	NA	CD8	-0.0887808	0.00246543	CD8	other
ADAM15	ITGB1	0.0001	NA	MonocyteMacrophage	-0.555833	3.90765e-34	Tumor	other
ADAM15	ITGB1	0.0001	NA	MonocyteMacrophage	0.386918	0.031165	CD8	other
ADAM15	ITGB1	0.0001	NA	CD8	-0.555833	3.90765e-34	Tumor	other
ADAM15	ITGB1	0.0001	NA	CD8	0.386918	0.031165	CD8	other
ADAM17	ITGA5	0.0001	NA	Tumor	-0.0887808	0.00246543	CD8	other
ADAM17	ITGA5	0.0001	NA	CD4	-0.0887808	0.00246543	CD8	other
ADAM17	ITGA5	0.0001	NA	MonocyteMacrophage	-0.0887808	0.00246543	CD8	other
ADAM17	ITGA5	0.0001	NA	CD8	-0.0887808	0.00246543	CD8	other
ADAM17	ITGB1	0.0001	NA	Tumor	-0.555833	3.90765e-34	Tumor	other
ADAM17	ITGB1	0.0001	NA	Tumor	0.386918	0.031165	CD8	other
ADAM17	ITGB1	0.0001	NA	CD4	-0.555833	3.90765e-34	Tumor	other
ADAM17	ITGB1	0.0001	NA	CD4	0.386918	0.031165	CD8	other
ADAM17	ITGB1	0.0001	NA	MonocyteMacrophage	-0.555833	3.90765e-34	Tumor	other
ADAM17	ITGB1	0.0001	NA	MonocyteMacrophage	0.386918	0.031165	CD8	other
ADAM17	ITGB1	0.0001	NA	CD8	-0.555833	3.90765e-34	Tumor	other
ADAM17	ITGB1	0.0001	NA	CD8	0.386918	0.031165	CD8	other
ADAM28	ITGA4	-0.227864	2.14044e-16	Tumor	0.0001	NA	Tumor	other
ADAM28	ITGA4	-0.227864	2.14044e-16	Tumor	0.0001	NA	CD4	other
ADAM28	ITGA4	-0.227864	2.14044e-16	Tumor	0.0001	NA	NK	other
ADAM28	ITGA4	-0.227864	2.14044e-16	Tumor	0.0001	NA	Monocyte	other
ADAM28	ITGA4	-0.227864	2.14044e-16	Tumor	0.0001	NA	CD8	other
ADAM9	ITGA6	0.0143694	0.0128166	CD4	-0.0924958	0.0215001	CD4	other
ADAM9	ITGA6	0.0001	NA	MonocyteMacrophage	-0.0924958	0.0215001	CD4	other
ADAM9	ITGB1	0.0143694	0.0128166	CD4	-0.555833	3.90765e-34	Tumor	other
ADAM9	ITGB1	0.0143694	0.0128166	CD4	0.0001	NA	CD4	other
ADAM9	ITGB1	0.0143694	0.0128166	CD4	0.0001	NA	NK	other
ADAM9	ITGB1	0.0143694	0.0128166	CD4	0.0001	NA	Monocyte	other
ADAM9	ITGB1	0.0143694	0.0128166	CD4	0.386918	0.031165	CD8	other
ADAM9	ITGB1	0.0001	NA	MonocyteMacrophage	-0.555833	3.90765e-34	Tumor	other
ADAM9	ITGB1	0.0001	NA	MonocyteMacrophage	0.386918	0.031165	CD8	other
ALOX5AP	ALOX5	-0.462719	4.90434e-30	Tumor	-0.179452	0.00246732	Tumor	other
ALOX5AP	ALOX5	-0.462719	4.90434e-30	Tumor	0.0001	NA	Monocyte	other
ALOX5AP	ALOX5	0.0001	NA	CD4	-0.179452	0.00246732	Tumor	other
ALOX5AP	ALOX5	0.0001	NA	NK	-0.179452	0.00246732	Tumor	other
ALOX5AP	ALOX5	0.0001	NA	MonocyteMacrophage	-0.179452	0.00246732	Tumor	other
ALOX5AP	ALOX5	0.0001	NA	CD8	-0.179452	0.00246732	Tumor	other
ANXA1	DYSF	0.249418	0.000330263	CD4	0.0001	NA	Monocyte	other
ANXA1	FPR1	0.249418	0.000330263	CD4	0.00694187	0.00649725	Tumor	other
ANXA1	FPR1	0.249418	0.000330263	CD4	-0.294664	0.00603855	Monocyte	other
ANXA1	FPR1	0.0001	NA	NK	0.00694187	0.00649725	Tumor	other
ANXA1	FPR1	0.0001	NA	NK	-0.294664	0.00603855	Monocyte	other
ANXA1	FPR1	0.0001	NA	MonocyteMacrophage	0.00694187	0.00649725	Tumor	other
ANXA1	FPR1	0.0001	NA	MonocyteMacrophage	-0.294664	0.00603855	Monocyte	other
ANXA1	FPR1	0.0001	NA	CD8	0.00694187	0.00649725	Tumor	other
ANXA1	FPR1	0.0001	NA	CD8	-0.294664	0.00603855	Monocyte	other
ANXA1	FPR2	0.249418	0.000330263	CD4	0.0001	NA	Monocyte	other
APP	CD74	0.0001	NA	Tumor	-0.644802	0.000962844	CD8	other
APP	CD74	0.0001	NA	CD4	-0.644802	0.000962844	CD8	other
APP	CD74	0.0001	NA	MonocyteMacrophage	-0.644802	0.000962844	CD8	other
APP	TNFRSF21	0.0001	NA	Tumor	0.0275605	0.00355921	Tumor	other
APP	TNFRSF21	0.0001	NA	CD4	0.0275605	0.00355921	Tumor	other
APP	TNFRSF21	0.0001	NA	MonocyteMacrophage	0.0275605	0.00355921	Tumor	other
ARF1	INSR	0.128445	0.01254	Tumor	0.0001	NA	Monocyte	other
ARF1	INSR	0.186544	0.00030537	CD4	0.0001	NA	Monocyte	other
ARF1	PLD2	0.128445	0.01254	Tumor	0.0001	NA	Monocyte	other
ARF1	PLD2	0.186544	0.00030537	CD4	0.0001	NA	Monocyte	other
B2M	CD247	-0.318986	1.2638e-58	Tumor	-0.129437	0.0495534	CD4	other
B2M	CD247	-0.318986	1.2638e-58	Tumor	0.0001	NA	NK	other
B2M	CD247	-0.318986	1.2638e-58	Tumor	0.0001	NA	CD8	other
B2M	CD247	-0.122284	9.2912e-07	CD4	-0.129437	0.0495534	CD4	other
B2M	CD247	-0.122284	9.2912e-07	CD4	0.0001	NA	NK	other
B2M	CD247	-0.122284	9.2912e-07	CD4	0.0001	NA	CD8	other
B2M	CD247	0.0001	NA	NK	-0.129437	0.0495534	CD4	other
B2M	CD247	-0.167248	0.0155816	MonocyteMacrophage	-0.129437	0.0495534	CD4	other
B2M	CD247	-0.167248	0.0155816	MonocyteMacrophage	0.0001	NA	NK	other
B2M	CD247	-0.167248	0.0155816	MonocyteMacrophage	0.0001	NA	CD8	other
B2M	CD247	-0.169857	0.000155526	CD8	-0.129437	0.0495534	CD4	other
B2M	CD247	-0.169857	0.000155526	CD8	0.0001	NA	NK	other
B2M	CD247	-0.169857	0.000155526	CD8	0.0001	NA	CD8	other
B2M	CD3D	-0.318986	1.2638e-58	Tumor	-0.344189	2.6361e-10	CD4	other
B2M	CD3D	-0.318986	1.2638e-58	Tumor	0.0001	NA	NK	other
B2M	CD3D	-0.318986	1.2638e-58	Tumor	-0.607912	3.73676e-06	CD8	other
B2M	CD3D	-0.122284	9.2912e-07	CD4	-0.344189	2.6361e-10	CD4	other
B2M	CD3D	-0.122284	9.2912e-07	CD4	0.0001	NA	NK	other
B2M	CD3D	-0.122284	9.2912e-07	CD4	-0.607912	3.73676e-06	CD8	other
B2M	CD3D	0.0001	NA	NK	-0.344189	2.6361e-10	CD4	other
B2M	CD3D	0.0001	NA	NK	-0.607912	3.73676e-06	CD8	other
B2M	CD3D	-0.167248	0.0155816	MonocyteMacrophage	-0.344189	2.6361e-10	CD4	other
B2M	CD3D	-0.167248	0.0155816	MonocyteMacrophage	0.0001	NA	NK	other
B2M	CD3D	-0.167248	0.0155816	MonocyteMacrophage	-0.607912	3.73676e-06	CD8	other
B2M	CD3D	-0.169857	0.000155526	CD8	-0.344189	2.6361e-10	CD4	other
B2M	CD3D	-0.169857	0.000155526	CD8	0.0001	NA	NK	other
B2M	CD3D	-0.169857	0.000155526	CD8	-0.607912	3.73676e-06	CD8	other
B2M	CD3G	-0.318986	1.2638e-58	Tumor	-0.245449	2.71938e-05	CD4	other
B2M	CD3G	-0.318986	1.2638e-58	Tumor	0.0001	NA	NK	other
B2M	CD3G	-0.318986	1.2638e-58	Tumor	0.0001	NA	CD8	other
B2M	CD3G	-0.122284	9.2912e-07	CD4	-0.245449	2.71938e-05	CD4	other
B2M	CD3G	-0.122284	9.2912e-07	CD4	0.0001	NA	NK	other
B2M	CD3G	-0.122284	9.2912e-07	CD4	0.0001	NA	CD8	other
B2M	CD3G	0.0001	NA	NK	-0.245449	2.71938e-05	CD4	other
B2M	CD3G	-0.167248	0.0155816	MonocyteMacrophage	-0.245449	2.71938e-05	CD4	other
B2M	CD3G	-0.167248	0.0155816	MonocyteMacrophage	0.0001	NA	NK	other
B2M	CD3G	-0.167248	0.0155816	MonocyteMacrophage	0.0001	NA	CD8	other
B2M	CD3G	-0.169857	0.000155526	CD8	-0.245449	2.71938e-05	CD4	other
B2M	CD3G	-0.169857	0.000155526	CD8	0.0001	NA	NK	other
B2M	CD3G	-0.169857	0.000155526	CD8	0.0001	NA	CD8	other
B2M	HLA-F	-0.318986	1.2638e-58	Tumor	-0.251012	3.68973e-10	Tumor	other
B2M	HLA-F	-0.318986	1.2638e-58	Tumor	-0.157067	0.0255557	CD4	other
B2M	HLA-F	-0.318986	1.2638e-58	Tumor	0.0001	NA	NK	other
B2M	HLA-F	-0.318986	1.2638e-58	Tumor	0.0001	NA	Monocyte	other
B2M	HLA-F	-0.318986	1.2638e-58	Tumor	0.0001	NA	CD8	other
B2M	HLA-F	-0.122284	9.2912e-07	CD4	-0.251012	3.68973e-10	Tumor	other
B2M	HLA-F	-0.122284	9.2912e-07	CD4	-0.157067	0.0255557	CD4	other
B2M	HLA-F	-0.122284	9.2912e-07	CD4	0.0001	NA	NK	other
B2M	HLA-F	-0.122284	9.2912e-07	CD4	0.0001	NA	Monocyte	other
B2M	HLA-F	-0.122284	9.2912e-07	CD4	0.0001	NA	CD8	other
B2M	HLA-F	0.0001	NA	NK	-0.251012	3.68973e-10	Tumor	other
B2M	HLA-F	0.0001	NA	NK	-0.157067	0.0255557	CD4	other
B2M	HLA-F	-0.167248	0.0155816	MonocyteMacrophage	-0.251012	3.68973e-10	Tumor	other
B2M	HLA-F	-0.167248	0.0155816	MonocyteMacrophage	-0.157067	0.0255557	CD4	other
B2M	HLA-F	-0.167248	0.0155816	MonocyteMacrophage	0.0001	NA	NK	other
B2M	HLA-F	-0.167248	0.0155816	MonocyteMacrophage	0.0001	NA	Monocyte	other
B2M	HLA-F	-0.167248	0.0155816	MonocyteMacrophage	0.0001	NA	CD8	other
B2M	HLA-F	-0.169857	0.000155526	CD8	-0.251012	3.68973e-10	Tumor	other
B2M	HLA-F	-0.169857	0.000155526	CD8	-0.157067	0.0255557	CD4	other
B2M	HLA-F	-0.169857	0.000155526	CD8	0.0001	NA	NK	other
B2M	HLA-F	-0.169857	0.000155526	CD8	0.0001	NA	Monocyte	other
B2M	HLA-F	-0.169857	0.000155526	CD8	0.0001	NA	CD8	other
B2M	KIR2DL3	-0.318986	1.2638e-58	Tumor	0.0001	NA	NK	other
B2M	KIR2DL3	-0.122284	9.2912e-07	CD4	0.0001	NA	NK	other
B2M	KIR2DL3	-0.167248	0.0155816	MonocyteMacrophage	0.0001	NA	NK	other
B2M	KIR2DL3	-0.169857	0.000155526	CD8	0.0001	NA	NK	other
B2M	KLRC1	-0.318986	1.2638e-58	Tumor	0.0001	NA	NK	other
B2M	KLRC1	-0.318986	1.2638e-58	Tumor	0.0001	NA	CD8	other
B2M	KLRC1	-0.122284	9.2912e-07	CD4	0.0001	NA	NK	other
B2M	KLRC1	-0.122284	9.2912e-07	CD4	0.0001	NA	CD8	other
B2M	KLRC1	-0.167248	0.0155816	MonocyteMacrophage	0.0001	NA	NK	other
B2M	KLRC1	-0.167248	0.0155816	MonocyteMacrophage	0.0001	NA	CD8	other
B2M	KLRC1	-0.169857	0.000155526	CD8	0.0001	NA	NK	other
B2M	KLRC1	-0.169857	0.000155526	CD8	0.0001	NA	CD8	other
B2M	KLRD1	-0.318986	1.2638e-58	Tumor	0.0664759	0.002244	CD4	other
B2M	KLRD1	-0.318986	1.2638e-58	Tumor	0.0001	NA	NK	other
B2M	KLRD1	-0.318986	1.2638e-58	Tumor	0.0001	NA	CD8	other
B2M	KLRD1	-0.122284	9.2912e-07	CD4	0.0664759	0.002244	CD4	other
B2M	KLRD1	-0.122284	9.2912e-07	CD4	0.0001	NA	NK	other
B2M	KLRD1	-0.122284	9.2912e-07	CD4	0.0001	NA	CD8	other
B2M	KLRD1	0.0001	NA	NK	0.0664759	0.002244	CD4	other
B2M	KLRD1	-0.167248	0.0155816	MonocyteMacrophage	0.0664759	0.002244	CD4	other
B2M	KLRD1	-0.167248	0.0155816	MonocyteMacrophage	0.0001	NA	NK	other
B2M	KLRD1	-0.167248	0.0155816	MonocyteMacrophage	0.0001	NA	CD8	other
B2M	KLRD1	-0.169857	0.000155526	CD8	0.0664759	0.002244	CD4	other
B2M	KLRD1	-0.169857	0.000155526	CD8	0.0001	NA	NK	other
B2M	KLRD1	-0.169857	0.000155526	CD8	0.0001	NA	CD8	other
B2M	LILRB1	-0.318986	1.2638e-58	Tumor	-0.0799401	0.000150205	Tumor	other
B2M	LILRB1	-0.318986	1.2638e-58	Tumor	0.0001	NA	Monocyte	other
B2M	LILRB1	-0.318986	1.2638e-58	Tumor	0.0001	NA	CD8	other
B2M	LILRB1	-0.122284	9.2912e-07	CD4	-0.0799401	0.000150205	Tumor	other
B2M	LILRB1	-0.122284	9.2912e-07	CD4	0.0001	NA	Monocyte	other
B2M	LILRB1	-0.122284	9.2912e-07	CD4	0.0001	NA	CD8	other
B2M	LILRB1	0.0001	NA	NK	-0.0799401	0.000150205	Tumor	other
B2M	LILRB1	-0.167248	0.0155816	MonocyteMacrophage	-0.0799401	0.000150205	Tumor	other
B2M	LILRB1	-0.167248	0.0155816	MonocyteMacrophage	0.0001	NA	Monocyte	other
B2M	LILRB1	-0.167248	0.0155816	MonocyteMacrophage	0.0001	NA	CD8	other
B2M	LILRB1	-0.169857	0.000155526	CD8	-0.0799401	0.000150205	Tumor	other
B2M	LILRB1	-0.169857	0.000155526	CD8	0.0001	NA	Monocyte	other
B2M	LILRB1	-0.169857	0.000155526	CD8	0.0001	NA	CD8	other
B2M	LILRB2	-0.318986	1.2638e-58	Tumor	0.0001	NA	Monocyte	other
B2M	LILRB2	-0.122284	9.2912e-07	CD4	0.0001	NA	Monocyte	other
B2M	LILRB2	-0.167248	0.0155816	MonocyteMacrophage	0.0001	NA	Monocyte	other
B2M	LILRB2	-0.169857	0.000155526	CD8	0.0001	NA	Monocyte	other
B2M	TFRC	-0.318986	1.2638e-58	Tumor	0.0001	NA	Tumor	other
B2M	TFRC	-0.318986	1.2638e-58	Tumor	0.0001	NA	CD4	other
B2M	TFRC	-0.318986	1.2638e-58	Tumor	0.0001	NA	Monocyte	other
B2M	TFRC	-0.318986	1.2638e-58	Tumor	0.0001	NA	CD8	other
B2M	TFRC	-0.122284	9.2912e-07	CD4	0.0001	NA	Tumor	other
B2M	TFRC	-0.122284	9.2912e-07	CD4	0.0001	NA	CD4	other
B2M	TFRC	-0.122284	9.2912e-07	CD4	0.0001	NA	Monocyte	other
B2M	TFRC	-0.122284	9.2912e-07	CD4	0.0001	NA	CD8	other
B2M	TFRC	-0.167248	0.0155816	MonocyteMacrophage	0.0001	NA	Tumor	other
B2M	TFRC	-0.167248	0.0155816	MonocyteMacrophage	0.0001	NA	CD4	other
B2M	TFRC	-0.167248	0.0155816	MonocyteMacrophage	0.0001	NA	Monocyte	other
B2M	TFRC	-0.167248	0.0155816	MonocyteMacrophage	0.0001	NA	CD8	other
B2M	TFRC	-0.169857	0.000155526	CD8	0.0001	NA	Tumor	other
B2M	TFRC	-0.169857	0.000155526	CD8	0.0001	NA	CD4	other
B2M	TFRC	-0.169857	0.000155526	CD8	0.0001	NA	Monocyte	other
B2M	TFRC	-0.169857	0.000155526	CD8	0.0001	NA	CD8	other
BMP3	ACVR2A	-0.0437039	0.0152554	Tumor	0.0225184	0.00142756	Tumor	other
BMP3	ACVR2A	-0.0437039	0.0152554	Tumor	0.0282455	0.0279995	CD4	other
BMP3	BMPR2	-0.0437039	0.0152554	Tumor	0.0001	NA	Tumor	other
BMP3	BMPR2	-0.0437039	0.0152554	Tumor	0.0001	NA	NK	other
BMP3	BMPR2	-0.0437039	0.0152554	Tumor	0.0001	NA	Monocyte	other
BMP3	BMPR2	-0.0437039	0.0152554	Tumor	0.0001	NA	CD8	other
BMP7	ACVR2A	-0.0442976	0.00318247	Tumor	0.0225184	0.00142756	Tumor	other
BMP7	ACVR2A	-0.0442976	0.00318247	Tumor	0.0282455	0.0279995	CD4	other
BMP7	BMPR2	-0.0442976	0.00318247	Tumor	0.0001	NA	Tumor	other
BMP7	BMPR2	-0.0442976	0.00318247	Tumor	0.0001	NA	NK	other
BMP7	BMPR2	-0.0442976	0.00318247	Tumor	0.0001	NA	Monocyte	other
BMP7	BMPR2	-0.0442976	0.00318247	Tumor	0.0001	NA	CD8	other
BMP7	ENG	-0.0442976	0.00318247	Tumor	0.0001	NA	NK	other
CALM1	ABCA1	0.188184	0.00027342	Tumor	0.0693373	0.000234025	Tumor	other
CALM1	ABCA1	0.0001	NA	CD4	0.0693373	0.000234025	Tumor	other
CALM1	ABCA1	0.0001	NA	NK	0.0693373	0.000234025	Tumor	other
CALM1	ABCA1	0.0001	NA	MonocyteMacrophage	0.0693373	0.000234025	Tumor	other
CALM1	ABCA1	0.0001	NA	CD8	0.0693373	0.000234025	Tumor	other
CALM1	FAS	0.188184	0.00027342	Tumor	0.0001	NA	CD4	other
CALM1	FAS	0.188184	0.00027342	Tumor	0.0001	NA	Monocyte	other
CALM1	FAS	0.188184	0.00027342	Tumor	0.0001	NA	CD8	other
CALM1	INSR	0.188184	0.00027342	Tumor	0.0001	NA	Monocyte	other
CALM1	KCNN4	0.188184	0.00027342	Tumor	-0.0953031	0.000104776	Tumor	other
CALM1	KCNN4	0.0001	NA	CD4	-0.0953031	0.000104776	Tumor	other
CALM1	KCNN4	0.0001	NA	NK	-0.0953031	0.000104776	Tumor	other
CALM1	KCNN4	0.0001	NA	MonocyteMacrophage	-0.0953031	0.000104776	Tumor	other
CALM1	KCNN4	0.0001	NA	CD8	-0.0953031	0.000104776	Tumor	other
CALM1	KCNQ1	0.188184	0.00027342	Tumor	0.0001	NA	Tumor	other
CALM1	KCNQ1	0.188184	0.00027342	Tumor	0.0001	NA	Monocyte	other
CALM1	PTPRA	0.188184	0.00027342	Tumor	-0.0997435	0.00265741	Tumor	other
CALM1	PTPRA	0.188184	0.00027342	Tumor	0.0001	NA	CD4	other
CALM1	PTPRA	0.188184	0.00027342	Tumor	0.0001	NA	NK	other
CALM1	PTPRA	0.188184	0.00027342	Tumor	0.0001	NA	Monocyte	other
CALM1	PTPRA	0.188184	0.00027342	Tumor	0.0001	NA	CD8	other
CALM1	PTPRA	0.0001	NA	CD4	-0.0997435	0.00265741	Tumor	other
CALM1	PTPRA	0.0001	NA	NK	-0.0997435	0.00265741	Tumor	other
CALM1	PTPRA	0.0001	NA	MonocyteMacrophage	-0.0997435	0.00265741	Tumor	other
CALM1	PTPRA	0.0001	NA	CD8	-0.0997435	0.00265741	Tumor	other
CALM1	SELL	0.188184	0.00027342	Tumor	-0.265826	9.07144e-20	Tumor	other
CALM1	SELL	0.188184	0.00027342	Tumor	-0.393403	6.59984e-11	CD4	other
CALM1	SELL	0.188184	0.00027342	Tumor	0.0001	NA	NK	other
CALM1	SELL	0.188184	0.00027342	Tumor	0.0001	NA	Monocyte	other
CALM1	SELL	0.188184	0.00027342	Tumor	-0.491329	1.17478e-09	CD8	other
CALM1	SELL	0.0001	NA	CD4	-0.265826	9.07144e-20	Tumor	other
CALM1	SELL	0.0001	NA	CD4	-0.393403	6.59984e-11	CD4	other
CALM1	SELL	0.0001	NA	CD4	-0.491329	1.17478e-09	CD8	other
CALM1	SELL	0.0001	NA	NK	-0.265826	9.07144e-20	Tumor	other
CALM1	SELL	0.0001	NA	NK	-0.393403	6.59984e-11	CD4	other
CALM1	SELL	0.0001	NA	NK	-0.491329	1.17478e-09	CD8	other
CALM1	SELL	0.0001	NA	MonocyteMacrophage	-0.265826	9.07144e-20	Tumor	other
CALM1	SELL	0.0001	NA	MonocyteMacrophage	-0.393403	6.59984e-11	CD4	other
CALM1	SELL	0.0001	NA	MonocyteMacrophage	-0.491329	1.17478e-09	CD8	other
CALM1	SELL	0.0001	NA	CD8	-0.265826	9.07144e-20	Tumor	other
CALM1	SELL	0.0001	NA	CD8	-0.393403	6.59984e-11	CD4	other
CALM1	SELL	0.0001	NA	CD8	-0.491329	1.17478e-09	CD8	other
CALM2	ABCA1	-0.48611	5.79104e-19	Tumor	0.0693373	0.000234025	Tumor	other
CALM2	ABCA1	-0.153838	0.02864	CD4	0.0693373	0.000234025	Tumor	other
CALM2	ABCA1	0.0001	NA	NK	0.0693373	0.000234025	Tumor	other
CALM2	ABCA1	-0.938925	1.13749e-11	MonocyteMacrophage	0.0693373	0.000234025	Tumor	other
CALM2	ABCA1	-0.467401	0.00130169	CD8	0.0693373	0.000234025	Tumor	other
CALM2	INSR	-0.48611	5.79104e-19	Tumor	0.0001	NA	Monocyte	other
CALM2	INSR	-0.153838	0.02864	CD4	0.0001	NA	Monocyte	other
CALM2	INSR	-0.938925	1.13749e-11	MonocyteMacrophage	0.0001	NA	Monocyte	other
CALM2	INSR	-0.467401	0.00130169	CD8	0.0001	NA	Monocyte	other
CALM2	KCNQ1	-0.48611	5.79104e-19	Tumor	0.0001	NA	Tumor	other
CALM2	KCNQ1	-0.48611	5.79104e-19	Tumor	0.0001	NA	Monocyte	other
CALM2	KCNQ1	-0.153838	0.02864	CD4	0.0001	NA	Tumor	other
CALM2	KCNQ1	-0.153838	0.02864	CD4	0.0001	NA	Monocyte	other
CALM2	KCNQ1	-0.938925	1.13749e-11	MonocyteMacrophage	0.0001	NA	Tumor	other
CALM2	KCNQ1	-0.938925	1.13749e-11	MonocyteMacrophage	0.0001	NA	Monocyte	other
CALM2	KCNQ1	-0.467401	0.00130169	CD8	0.0001	NA	Tumor	other
CALM2	KCNQ1	-0.467401	0.00130169	CD8	0.0001	NA	Monocyte	other
CALM2	SELL	-0.48611	5.79104e-19	Tumor	-0.265826	9.07144e-20	Tumor	other
CALM2	SELL	-0.48611	5.79104e-19	Tumor	-0.393403	6.59984e-11	CD4	other
CALM2	SELL	-0.48611	5.79104e-19	Tumor	0.0001	NA	NK	other
CALM2	SELL	-0.48611	5.79104e-19	Tumor	0.0001	NA	Monocyte	other
CALM2	SELL	-0.48611	5.79104e-19	Tumor	-0.491329	1.17478e-09	CD8	other
CALM2	SELL	-0.153838	0.02864	CD4	-0.265826	9.07144e-20	Tumor	other
CALM2	SELL	-0.153838	0.02864	CD4	-0.393403	6.59984e-11	CD4	other
CALM2	SELL	-0.153838	0.02864	CD4	0.0001	NA	NK	other
CALM2	SELL	-0.153838	0.02864	CD4	0.0001	NA	Monocyte	other
CALM2	SELL	-0.153838	0.02864	CD4	-0.491329	1.17478e-09	CD8	other
CALM2	SELL	0.0001	NA	NK	-0.265826	9.07144e-20	Tumor	other
CALM2	SELL	0.0001	NA	NK	-0.393403	6.59984e-11	CD4	other
CALM2	SELL	0.0001	NA	NK	-0.491329	1.17478e-09	CD8	other
CALM2	SELL	-0.938925	1.13749e-11	MonocyteMacrophage	-0.265826	9.07144e-20	Tumor	other
CALM2	SELL	-0.938925	1.13749e-11	MonocyteMacrophage	-0.393403	6.59984e-11	CD4	other
CALM2	SELL	-0.938925	1.13749e-11	MonocyteMacrophage	0.0001	NA	NK	other
CALM2	SELL	-0.938925	1.13749e-11	MonocyteMacrophage	0.0001	NA	Monocyte	other
CALM2	SELL	-0.938925	1.13749e-11	MonocyteMacrophage	-0.491329	1.17478e-09	CD8	other
CALM2	SELL	-0.467401	0.00130169	CD8	-0.265826	9.07144e-20	Tumor	other
CALM2	SELL	-0.467401	0.00130169	CD8	-0.393403	6.59984e-11	CD4	other
CALM2	SELL	-0.467401	0.00130169	CD8	0.0001	NA	NK	other
CALM2	SELL	-0.467401	0.00130169	CD8	0.0001	NA	Monocyte	other
CALM2	SELL	-0.467401	0.00130169	CD8	-0.491329	1.17478e-09	CD8	other
CALM3	ABCA1	0.0001	NA	Tumor	0.0693373	0.000234025	Tumor	other
CALM3	ABCA1	0.0001	NA	CD4	0.0693373	0.000234025	Tumor	other
CALM3	ABCA1	0.0001	NA	NK	0.0693373	0.000234025	Tumor	other
CALM3	ABCA1	0.0001	NA	MonocyteMacrophage	0.0693373	0.000234025	Tumor	other
CALM3	ABCA1	0.0001	NA	CD8	0.0693373	0.000234025	Tumor	other
CALM3	SELL	0.0001	NA	Tumor	-0.265826	9.07144e-20	Tumor	other
CALM3	SELL	0.0001	NA	Tumor	-0.393403	6.59984e-11	CD4	other
CALM3	SELL	0.0001	NA	Tumor	-0.491329	1.17478e-09	CD8	other
CALM3	SELL	0.0001	NA	CD4	-0.265826	9.07144e-20	Tumor	other
CALM3	SELL	0.0001	NA	CD4	-0.393403	6.59984e-11	CD4	other
CALM3	SELL	0.0001	NA	CD4	-0.491329	1.17478e-09	CD8	other
CALM3	SELL	0.0001	NA	NK	-0.265826	9.07144e-20	Tumor	other
CALM3	SELL	0.0001	NA	NK	-0.393403	6.59984e-11	CD4	other
CALM3	SELL	0.0001	NA	NK	-0.491329	1.17478e-09	CD8	other
CALM3	SELL	0.0001	NA	MonocyteMacrophage	-0.265826	9.07144e-20	Tumor	other
CALM3	SELL	0.0001	NA	MonocyteMacrophage	-0.393403	6.59984e-11	CD4	other
CALM3	SELL	0.0001	NA	MonocyteMacrophage	-0.491329	1.17478e-09	CD8	other
CALM3	SELL	0.0001	NA	CD8	-0.265826	9.07144e-20	Tumor	other
CALM3	SELL	0.0001	NA	CD8	-0.393403	6.59984e-11	CD4	other
CALM3	SELL	0.0001	NA	CD8	-0.491329	1.17478e-09	CD8	other
CALR	HLA-F	0.0001	NA	Tumor	-0.251012	3.68973e-10	Tumor	other
CALR	HLA-F	0.0001	NA	Tumor	-0.157067	0.0255557	CD4	other
CALR	HLA-F	0.0001	NA	CD4	-0.251012	3.68973e-10	Tumor	other
CALR	HLA-F	0.0001	NA	CD4	-0.157067	0.0255557	CD4	other
CALR	HLA-F	0.0001	NA	NK	-0.251012	3.68973e-10	Tumor	other
CALR	HLA-F	0.0001	NA	NK	-0.157067	0.0255557	CD4	other
CALR	HLA-F	0.0001	NA	MonocyteMacrophage	-0.251012	3.68973e-10	Tumor	other
CALR	HLA-F	0.0001	NA	MonocyteMacrophage	-0.157067	0.0255557	CD4	other
CALR	HLA-F	0.0001	NA	CD8	-0.251012	3.68973e-10	Tumor	other
CALR	HLA-F	0.0001	NA	CD8	-0.157067	0.0255557	CD4	other
CALR	ITGA2B	0.0001	NA	Tumor	0.0210357	0.000306373	Tumor	other
CALR	ITGA2B	0.0001	NA	CD4	0.0210357	0.000306373	Tumor	other
CALR	ITGA2B	0.0001	NA	NK	0.0210357	0.000306373	Tumor	other
CALR	ITGA2B	0.0001	NA	MonocyteMacrophage	0.0210357	0.000306373	Tumor	other
CALR	ITGA2B	0.0001	NA	CD8	0.0210357	0.000306373	Tumor	other
CCL3L1	CCR1	0.0119726	0.000580438	Tumor	0.0001	NA	Monocyte	other
CD14	ITGA4	0.0121253	0.000580438	Tumor	0.0001	NA	Tumor	other
CD14	ITGA4	0.0121253	0.000580438	Tumor	0.0001	NA	CD4	other
CD14	ITGA4	0.0121253	0.000580438	Tumor	0.0001	NA	NK	other
CD14	ITGA4	0.0121253	0.000580438	Tumor	0.0001	NA	Monocyte	other
CD14	ITGA4	0.0121253	0.000580438	Tumor	0.0001	NA	CD8	other
CD14	ITGB1	0.0121253	0.000580438	Tumor	-0.555833	3.90765e-34	Tumor	other
CD14	ITGB1	0.0121253	0.000580438	Tumor	0.0001	NA	CD4	other
CD14	ITGB1	0.0121253	0.000580438	Tumor	0.0001	NA	NK	other
CD14	ITGB1	0.0121253	0.000580438	Tumor	0.0001	NA	Monocyte	other
CD14	ITGB1	0.0121253	0.000580438	Tumor	0.386918	0.031165	CD8	other
CD14	ITGB1	0.0001	NA	MonocyteMacrophage	-0.555833	3.90765e-34	Tumor	other
CD14	ITGB1	0.0001	NA	MonocyteMacrophage	0.386918	0.031165	CD8	other
CD55	CD97	-0.0927632	0.0257736	Tumor	0.0001	NA	Tumor	other
CD55	CD97	-0.0927632	0.0257736	Tumor	0.0001	NA	CD4	other
CD55	CD97	-0.0927632	0.0257736	Tumor	0.0001	NA	NK	other
CD55	CD97	-0.0927632	0.0257736	Tumor	0.0001	NA	Monocyte	other
CD55	CD97	-0.0927632	0.0257736	Tumor	0.0001	NA	CD8	other
CD55	CD97	-0.159568	0.00084613	CD4	0.0001	NA	Tumor	other
CD55	CD97	-0.159568	0.00084613	CD4	0.0001	NA	CD4	other
CD55	CD97	-0.159568	0.00084613	CD4	0.0001	NA	NK	other
CD55	CD97	-0.159568	0.00084613	CD4	0.0001	NA	Monocyte	other
CD55	CD97	-0.159568	0.00084613	CD4	0.0001	NA	CD8	other
CD55	CR1	-0.0927632	0.0257736	Tumor	0.0536609	0.0274247	Tumor	other
CD55	CR1	-0.0927632	0.0257736	Tumor	0.0001	NA	Monocyte	other
CD55	CR1	-0.159568	0.00084613	CD4	0.0536609	0.0274247	Tumor	other
CD55	CR1	-0.159568	0.00084613	CD4	0.0001	NA	Monocyte	other
CD55	CR1	0.0001	NA	NK	0.0536609	0.0274247	Tumor	other
CD55	CR1	0.0001	NA	MonocyteMacrophage	0.0536609	0.0274247	Tumor	other
CD55	CR1	0.0001	NA	CD8	0.0536609	0.0274247	Tumor	other
CD55	EMR2	-0.0927632	0.0257736	Tumor	0.0001	NA	Monocyte	other
CD55	EMR2	-0.159568	0.00084613	CD4	0.0001	NA	Monocyte	other
CFH	ITGAM	0.0001	NA	CD8	-0.0497557	0.00172568	Tumor	other
CFH	SELL	0.0001	NA	CD8	-0.265826	9.07144e-20	Tumor	other
CFH	SELL	0.0001	NA	CD8	-0.393403	6.59984e-11	CD4	other
CFH	SELL	0.0001	NA	CD8	-0.491329	1.17478e-09	CD8	other
COL18A1	ITGA5	-0.108316	4.7859e-06	Tumor	0.0001	NA	NK	other
COL18A1	ITGA5	-0.108316	4.7859e-06	Tumor	0.0001	NA	Monocyte	other
COL18A1	ITGA5	-0.108316	4.7859e-06	Tumor	-0.0887808	0.00246543	CD8	other
COL18A1	ITGA5	-0.0518985	0.0481464	CD4	0.0001	NA	NK	other
COL18A1	ITGA5	-0.0518985	0.0481464	CD4	0.0001	NA	Monocyte	other
COL18A1	ITGA5	-0.0518985	0.0481464	CD4	-0.0887808	0.00246543	CD8	other
COL18A1	ITGB1	-0.108316	4.7859e-06	Tumor	-0.555833	3.90765e-34	Tumor	other
COL18A1	ITGB1	-0.108316	4.7859e-06	Tumor	0.0001	NA	CD4	other
COL18A1	ITGB1	-0.108316	4.7859e-06	Tumor	0.0001	NA	NK	other
COL18A1	ITGB1	-0.108316	4.7859e-06	Tumor	0.0001	NA	Monocyte	other
COL18A1	ITGB1	-0.108316	4.7859e-06	Tumor	0.386918	0.031165	CD8	other
COL18A1	ITGB1	-0.0518985	0.0481464	CD4	-0.555833	3.90765e-34	Tumor	other
COL18A1	ITGB1	-0.0518985	0.0481464	CD4	0.0001	NA	CD4	other
COL18A1	ITGB1	-0.0518985	0.0481464	CD4	0.0001	NA	NK	other
COL18A1	ITGB1	-0.0518985	0.0481464	CD4	0.0001	NA	Monocyte	other
COL18A1	ITGB1	-0.0518985	0.0481464	CD4	0.386918	0.031165	CD8	other
COL1A1	CD36	0.0113327	0.00693535	Tumor	0.0001	NA	Monocyte	other
COL1A1	CD44	0.0113327	0.00693535	Tumor	0.0001	NA	Tumor	other
COL1A1	CD44	0.0113327	0.00693535	Tumor	0.256966	7.76264e-05	CD4	other
COL1A1	CD44	0.0113327	0.00693535	Tumor	0.0001	NA	NK	other
COL1A1	CD44	0.0113327	0.00693535	Tumor	0.0001	NA	Monocyte	other
COL1A1	CD44	0.0113327	0.00693535	Tumor	0.0001	NA	CD8	other
COL1A1	CD93	0.0113327	0.00693535	Tumor	0.0001	NA	Monocyte	other
COL1A1	ITGA5	0.0113327	0.00693535	Tumor	0.0001	NA	NK	other
COL1A1	ITGA5	0.0113327	0.00693535	Tumor	0.0001	NA	Monocyte	other
COL1A1	ITGA5	0.0113327	0.00693535	Tumor	-0.0887808	0.00246543	CD8	other
COL1A1	ITGB1	0.0113327	0.00693535	Tumor	-0.555833	3.90765e-34	Tumor	other
COL1A1	ITGB1	0.0113327	0.00693535	Tumor	0.0001	NA	CD4	other
COL1A1	ITGB1	0.0113327	0.00693535	Tumor	0.0001	NA	NK	other
COL1A1	ITGB1	0.0113327	0.00693535	Tumor	0.0001	NA	Monocyte	other
COL1A1	ITGB1	0.0113327	0.00693535	Tumor	0.386918	0.031165	CD8	other
COL4A2	CD93	-0.0234055	0.0379252	Tumor	0.0001	NA	Monocyte	other
COL4A3	ITGB1	0.0001	NA	Tumor	-0.555833	3.90765e-34	Tumor	other
COL4A3	ITGB1	0.0001	NA	Tumor	0.386918	0.031165	CD8	other
COL4A4	ITGB1	0.0001	NA	Tumor	-0.555833	3.90765e-34	Tumor	other
COL4A4	ITGB1	0.0001	NA	Tumor	0.386918	0.031165	CD8	other
COL6A2	ITGB1	0.0001	NA	NK	-0.555833	3.90765e-34	Tumor	other
COL6A2	ITGB1	0.0001	NA	NK	0.386918	0.031165	CD8	other
COL6A2	ITGB1	0.0001	NA	CD8	-0.555833	3.90765e-34	Tumor	other
COL6A2	ITGB1	0.0001	NA	CD8	0.386918	0.031165	CD8	other
DLL1	NOTCH1	0.034057	4.46415e-07	Tumor	0.0001	NA	NK	other
DLL1	NOTCH1	0.034057	4.46415e-07	Tumor	0.0001	NA	Monocyte	other
DLL1	NOTCH1	0.034057	4.46415e-07	Tumor	0.0001	NA	CD8	other
DLL1	NOTCH1	0.00967917	0.0421013	CD4	0.0001	NA	NK	other
DLL1	NOTCH1	0.00967917	0.0421013	CD4	0.0001	NA	Monocyte	other
DLL1	NOTCH1	0.00967917	0.0421013	CD4	0.0001	NA	CD8	other
DLL1	NOTCH2	0.034057	4.46415e-07	Tumor	0.0001	NA	Tumor	other
DLL1	NOTCH2	0.034057	4.46415e-07	Tumor	0.0001	NA	CD4	other
DLL1	NOTCH2	0.034057	4.46415e-07	Tumor	0.0001	NA	Monocyte	other
DLL1	NOTCH2	0.034057	4.46415e-07	Tumor	0.0001	NA	CD8	other
DLL1	NOTCH2	0.00967917	0.0421013	CD4	0.0001	NA	Tumor	other
DLL1	NOTCH2	0.00967917	0.0421013	CD4	0.0001	NA	CD4	other
DLL1	NOTCH2	0.00967917	0.0421013	CD4	0.0001	NA	Monocyte	other
DLL1	NOTCH2	0.00967917	0.0421013	CD4	0.0001	NA	CD8	other
DUSP18	CD151	-0.0316291	0.016345	Tumor	-0.032377	0.0188985	Tumor	other
DUSP18	CD151	-0.0316291	0.016345	Tumor	0.0001	NA	CD4	other
DUSP18	CD151	-0.0316291	0.016345	Tumor	0.0001	NA	NK	other
DUSP18	CD151	-0.0316291	0.016345	Tumor	0.0001	NA	Monocyte	other
DUSP18	CD151	-0.0316291	0.016345	Tumor	0.0001	NA	CD8	other
DUSP18	CD151	0.0001	NA	MonocyteMacrophage	-0.032377	0.0188985	Tumor	other
DUSP18	ITGA6	-0.0316291	0.016345	Tumor	-0.0924958	0.0215001	CD4	other
DUSP18	ITGA6	0.0001	NA	MonocyteMacrophage	-0.0924958	0.0215001	CD4	other
DUSP18	ITGB1	-0.0316291	0.016345	Tumor	-0.555833	3.90765e-34	Tumor	other
DUSP18	ITGB1	-0.0316291	0.016345	Tumor	0.0001	NA	CD4	other
DUSP18	ITGB1	-0.0316291	0.016345	Tumor	0.0001	NA	NK	other
DUSP18	ITGB1	-0.0316291	0.016345	Tumor	0.0001	NA	Monocyte	other
DUSP18	ITGB1	-0.0316291	0.016345	Tumor	0.386918	0.031165	CD8	other
DUSP18	ITGB1	0.0001	NA	MonocyteMacrophage	-0.555833	3.90765e-34	Tumor	other
DUSP18	ITGB1	0.0001	NA	MonocyteMacrophage	0.386918	0.031165	CD8	other
DUSP18	RPSA	-0.0316291	0.016345	Tumor	0.526851	1.33121e-44	Tumor	other
DUSP18	RPSA	-0.0316291	0.016345	Tumor	0.275191	4.36558e-18	CD4	other
DUSP18	RPSA	-0.0316291	0.016345	Tumor	0.0001	NA	NK	other
DUSP18	RPSA	-0.0316291	0.016345	Tumor	0.0001	NA	Monocyte	other
DUSP18	RPSA	-0.0316291	0.016345	Tumor	0.263428	0.0220985	CD8	other
DUSP18	RPSA	0.0001	NA	MonocyteMacrophage	0.526851	1.33121e-44	Tumor	other
DUSP18	RPSA	0.0001	NA	MonocyteMacrophage	0.275191	4.36558e-18	CD4	other
DUSP18	RPSA	0.0001	NA	MonocyteMacrophage	0.263428	0.0220985	CD8	other
EBI3	IL27RA	-0.04761	0.000485822	Tumor	-0.123825	2.8892e-06	Tumor	other
EBI3	IL27RA	-0.04761	0.000485822	Tumor	-0.176726	8.0432e-06	CD4	other
EBI3	IL27RA	-0.04761	0.000485822	Tumor	0.0001	NA	NK	other
EBI3	IL27RA	-0.04761	0.000485822	Tumor	0.0001	NA	Monocyte	other
EBI3	IL27RA	-0.04761	0.000485822	Tumor	0.0001	NA	CD8	other
EBI3	IL6ST	-0.04761	0.000485822	Tumor	0.0001	NA	CD4	other
EBI3	IL6ST	-0.04761	0.000485822	Tumor	0.0001	NA	Monocyte	other
EBI3	IL6ST	-0.04761	0.000485822	Tumor	0.0001	NA	CD8	other
EFNA4	EPHA4	-0.0378428	0.0155205	Tumor	-0.0606056	0.0434965	CD8	other
F13A1	ITGA4	0.0119032	0.0346909	Tumor	0.0001	NA	Tumor	other
F13A1	ITGA4	0.0119032	0.0346909	Tumor	0.0001	NA	CD4	other
F13A1	ITGA4	0.0119032	0.0346909	Tumor	0.0001	NA	NK	other
F13A1	ITGA4	0.0119032	0.0346909	Tumor	0.0001	NA	Monocyte	other
F13A1	ITGA4	0.0119032	0.0346909	Tumor	0.0001	NA	CD8	other
F13A1	ITGB1	0.0119032	0.0346909	Tumor	-0.555833	3.90765e-34	Tumor	other
F13A1	ITGB1	0.0119032	0.0346909	Tumor	0.0001	NA	CD4	other
F13A1	ITGB1	0.0119032	0.0346909	Tumor	0.0001	NA	NK	other
F13A1	ITGB1	0.0119032	0.0346909	Tumor	0.0001	NA	Monocyte	other
F13A1	ITGB1	0.0119032	0.0346909	Tumor	0.386918	0.031165	CD8	other
F13A1	ITGB1	0.0001	NA	MonocyteMacrophage	-0.555833	3.90765e-34	Tumor	other
F13A1	ITGB1	0.0001	NA	MonocyteMacrophage	0.386918	0.031165	CD8	other
F8	LDLR	0.0001	NA	CD8	-0.0282337	0.0416484	Tumor	other
FASLG	TNFRSF1A	0.0001	NA	NK	-0.0386643	0.0410901	CD4	other
FASLG	TNFRSF1A	0.0001	NA	NK	-0.219961	0.000687403	Monocyte	other
FASLG	TNFRSF1A	0.0001	NA	NK	-0.166504	0.0232243	CD8	other
FST	BMPR2	0.00743655	0.00649725	Tumor	0.0001	NA	Tumor	other
FST	BMPR2	0.00743655	0.00649725	Tumor	0.0001	NA	NK	other
FST	BMPR2	0.00743655	0.00649725	Tumor	0.0001	NA	Monocyte	other
FST	BMPR2	0.00743655	0.00649725	Tumor	0.0001	NA	CD8	other
GDF11	ACVR2A	0.0215877	0.026816	Tumor	0.0225184	0.00142756	Tumor	other
GDF11	ACVR2A	0.0215877	0.026816	Tumor	0.0282455	0.0279995	CD4	other
GNAI2	ADCY7	-0.221361	1.71402e-07	Tumor	0.0001	NA	Tumor	other
GNAI2	ADCY7	-0.221361	1.71402e-07	Tumor	0.0001	NA	CD4	other
GNAI2	ADCY7	-0.221361	1.71402e-07	Tumor	0.0001	NA	NK	other
GNAI2	ADCY7	-0.221361	1.71402e-07	Tumor	-0.210391	0.0386456	Monocyte	other
GNAI2	ADCY7	-0.221361	1.71402e-07	Tumor	0.0001	NA	CD8	other
GNAI2	ADCY7	0.0001	NA	CD4	-0.210391	0.0386456	Monocyte	other
GNAI2	ADCY7	0.0001	NA	NK	-0.210391	0.0386456	Monocyte	other
GNAI2	ADCY7	0.0001	NA	MonocyteMacrophage	-0.210391	0.0386456	Monocyte	other
GNAI2	ADCY7	0.0001	NA	CD8	-0.210391	0.0386456	Monocyte	other
GNAI2	C5AR1	-0.221361	1.71402e-07	Tumor	0.0001	NA	Monocyte	other
GNAI2	CXCR3	-0.221361	1.71402e-07	Tumor	0.0001	NA	CD4	other
GNAI2	CXCR3	-0.221361	1.71402e-07	Tumor	0.0001	NA	NK	other
GNAI2	CXCR3	-0.221361	1.71402e-07	Tumor	-0.0935685	0.0414629	CD8	other
GNAI2	CXCR3	0.0001	NA	CD4	-0.0935685	0.0414629	CD8	other
GNAI2	CXCR3	0.0001	NA	NK	-0.0935685	0.0414629	CD8	other
GNAI2	CXCR3	0.0001	NA	MonocyteMacrophage	-0.0935685	0.0414629	CD8	other
GNAI2	CXCR3	0.0001	NA	CD8	-0.0935685	0.0414629	CD8	other
GNAI2	F2R	-0.221361	1.71402e-07	Tumor	0.0586637	5.90976e-06	Tumor	other
GNAI2	F2R	-0.221361	1.71402e-07	Tumor	0.0463019	0.00226611	CD4	other
GNAI2	F2R	-0.221361	1.71402e-07	Tumor	0.0001	NA	NK	other
GNAI2	F2R	-0.221361	1.71402e-07	Tumor	0.0001	NA	CD8	other
GNAI2	F2R	0.0001	NA	CD4	0.0586637	5.90976e-06	Tumor	other
GNAI2	F2R	0.0001	NA	CD4	0.0463019	0.00226611	CD4	other
GNAI2	F2R	0.0001	NA	NK	0.0586637	5.90976e-06	Tumor	other
GNAI2	F2R	0.0001	NA	NK	0.0463019	0.00226611	CD4	other
GNAI2	F2R	0.0001	NA	MonocyteMacrophage	0.0586637	5.90976e-06	Tumor	other
GNAI2	F2R	0.0001	NA	MonocyteMacrophage	0.0463019	0.00226611	CD4	other
GNAI2	F2R	0.0001	NA	CD8	0.0586637	5.90976e-06	Tumor	other
GNAI2	F2R	0.0001	NA	CD8	0.0463019	0.00226611	CD4	other
GNAI2	FPR1	-0.221361	1.71402e-07	Tumor	0.00694187	0.00649725	Tumor	other
GNAI2	FPR1	-0.221361	1.71402e-07	Tumor	-0.294664	0.00603855	Monocyte	other
GNAI2	FPR1	0.0001	NA	CD4	0.00694187	0.00649725	Tumor	other
GNAI2	FPR1	0.0001	NA	CD4	-0.294664	0.00603855	Monocyte	other
GNAI2	FPR1	0.0001	NA	NK	0.00694187	0.00649725	Tumor	other
GNAI2	FPR1	0.0001	NA	NK	-0.294664	0.00603855	Monocyte	other
GNAI2	FPR1	0.0001	NA	MonocyteMacrophage	0.00694187	0.00649725	Tumor	other
GNAI2	FPR1	0.0001	NA	MonocyteMacrophage	-0.294664	0.00603855	Monocyte	other
GNAI2	FPR1	0.0001	NA	CD8	0.00694187	0.00649725	Tumor	other
GNAI2	FPR1	0.0001	NA	CD8	-0.294664	0.00603855	Monocyte	other
GNAI2	S1PR1	-0.221361	1.71402e-07	Tumor	-0.0461949	0.00659239	Tumor	other
GNAI2	S1PR1	-0.221361	1.71402e-07	Tumor	0.0001	NA	CD4	other
GNAI2	S1PR1	-0.221361	1.71402e-07	Tumor	0.0001	NA	NK	other
GNAI2	S1PR1	-0.221361	1.71402e-07	Tumor	-0.0684498	0.00524807	CD8	other
GNAI2	S1PR1	0.0001	NA	CD4	-0.0461949	0.00659239	Tumor	other
GNAI2	S1PR1	0.0001	NA	CD4	-0.0684498	0.00524807	CD8	other
GNAI2	S1PR1	0.0001	NA	NK	-0.0461949	0.00659239	Tumor	other
GNAI2	S1PR1	0.0001	NA	NK	-0.0684498	0.00524807	CD8	other
GNAI2	S1PR1	0.0001	NA	MonocyteMacrophage	-0.0461949	0.00659239	Tumor	other
GNAI2	S1PR1	0.0001	NA	MonocyteMacrophage	-0.0684498	0.00524807	CD8	other
GNAI2	S1PR1	0.0001	NA	CD8	-0.0461949	0.00659239	Tumor	other
GNAI2	S1PR1	0.0001	NA	CD8	-0.0684498	0.00524807	CD8	other
GNAI2	S1PR4	-0.221361	1.71402e-07	Tumor	-0.411685	7.6974e-26	Tumor	other
GNAI2	S1PR4	-0.221361	1.71402e-07	Tumor	-0.249246	2.29368e-09	CD4	other
GNAI2	S1PR4	-0.221361	1.71402e-07	Tumor	0.0001	NA	NK	other
GNAI2	S1PR4	-0.221361	1.71402e-07	Tumor	0.0001	NA	Monocyte	other
GNAI2	S1PR4	-0.221361	1.71402e-07	Tumor	-0.312217	2.92827e-05	CD8	other
GNAI2	S1PR4	0.0001	NA	CD4	-0.411685	7.6974e-26	Tumor	other
GNAI2	S1PR4	0.0001	NA	CD4	-0.249246	2.29368e-09	CD4	other
GNAI2	S1PR4	0.0001	NA	CD4	-0.312217	2.92827e-05	CD8	other
GNAI2	S1PR4	0.0001	NA	NK	-0.411685	7.6974e-26	Tumor	other
GNAI2	S1PR4	0.0001	NA	NK	-0.249246	2.29368e-09	CD4	other
GNAI2	S1PR4	0.0001	NA	NK	-0.312217	2.92827e-05	CD8	other
GNAI2	S1PR4	0.0001	NA	MonocyteMacrophage	-0.411685	7.6974e-26	Tumor	other
GNAI2	S1PR4	0.0001	NA	MonocyteMacrophage	-0.249246	2.29368e-09	CD4	other
GNAI2	S1PR4	0.0001	NA	MonocyteMacrophage	-0.312217	2.92827e-05	CD8	other
GNAI2	S1PR4	0.0001	NA	CD8	-0.411685	7.6974e-26	Tumor	other
GNAI2	S1PR4	0.0001	NA	CD8	-0.249246	2.29368e-09	CD4	other
GNAI2	S1PR4	0.0001	NA	CD8	-0.312217	2.92827e-05	CD8	other
GNAI2	S1PR5	-0.221361	1.71402e-07	Tumor	0.0001	NA	NK	other
GNAI2	S1PR5	-0.221361	1.71402e-07	Tumor	0.0001	NA	CD8	other
GNAS	ADCY7	0.0001	NA	Tumor	-0.210391	0.0386456	Monocyte	other
GNAS	ADCY7	0.0001	NA	CD4	-0.210391	0.0386456	Monocyte	other
GNAS	ADCY7	0.0001	NA	NK	-0.210391	0.0386456	Monocyte	other
GNAS	ADCY7	0.0001	NA	MonocyteMacrophage	-0.210391	0.0386456	Monocyte	other
GNAS	ADCY7	0.0001	NA	CD8	-0.210391	0.0386456	Monocyte	other
GPI	AMFR	0.0001	NA	Tumor	0.147476	1.56654e-05	Tumor	other
GPI	AMFR	0.0001	NA	Tumor	0.0464722	0.0393822	CD4	other
GPI	AMFR	0.0001	NA	CD4	0.147476	1.56654e-05	Tumor	other
GPI	AMFR	0.0001	NA	CD4	0.0464722	0.0393822	CD4	other
GPI	AMFR	0.0001	NA	NK	0.147476	1.56654e-05	Tumor	other
GPI	AMFR	0.0001	NA	NK	0.0464722	0.0393822	CD4	other
GPI	AMFR	0.0001	NA	MonocyteMacrophage	0.147476	1.56654e-05	Tumor	other
GPI	AMFR	0.0001	NA	MonocyteMacrophage	0.0464722	0.0393822	CD4	other
GPI	AMFR	0.0001	NA	CD8	0.147476	1.56654e-05	Tumor	other
GPI	AMFR	0.0001	NA	CD8	0.0464722	0.0393822	CD4	other
GSTP1	TRAF2	-0.689567	3.11239e-34	Tumor	0.0001	NA	NK	other
GZMB	IGF2R	0.0632119	0.01146	CD4	-0.0522005	0.0103115	Tumor	other
GZMB	IGF2R	0.0632119	0.01146	CD4	0.0001	NA	CD4	other
GZMB	IGF2R	0.0632119	0.01146	CD4	0.0001	NA	NK	other
GZMB	IGF2R	0.0632119	0.01146	CD4	0.0001	NA	Monocyte	other
GZMB	IGF2R	0.0632119	0.01146	CD4	0.0001	NA	CD8	other
GZMB	IGF2R	0.0001	NA	NK	-0.0522005	0.0103115	Tumor	other
GZMB	IGF2R	0.915854	3.54546e-07	CD8	-0.0522005	0.0103115	Tumor	other
GZMB	IGF2R	0.915854	3.54546e-07	CD8	0.0001	NA	CD4	other
GZMB	IGF2R	0.915854	3.54546e-07	CD8	0.0001	NA	NK	other
GZMB	IGF2R	0.915854	3.54546e-07	CD8	0.0001	NA	Monocyte	other
GZMB	IGF2R	0.915854	3.54546e-07	CD8	0.0001	NA	CD8	other
GZMB	PGRMC1	0.0632119	0.01146	CD4	0.0001	NA	CD4	other
GZMB	PGRMC1	0.0632119	0.01146	CD4	0.0001	NA	NK	other
GZMB	PGRMC1	0.0632119	0.01146	CD4	0.0001	NA	Monocyte	other
GZMB	PGRMC1	0.0632119	0.01146	CD4	0.0001	NA	CD8	other
GZMB	PGRMC1	0.915854	3.54546e-07	CD8	0.0001	NA	CD4	other
GZMB	PGRMC1	0.915854	3.54546e-07	CD8	0.0001	NA	NK	other
GZMB	PGRMC1	0.915854	3.54546e-07	CD8	0.0001	NA	Monocyte	other
GZMB	PGRMC1	0.915854	3.54546e-07	CD8	0.0001	NA	CD8	other
HLA-A	APLP2	-0.121922	1.36138e-07	Tumor	0.0001	NA	Tumor	other
HLA-A	APLP2	-0.121922	1.36138e-07	Tumor	0.0001	NA	CD4	other
HLA-A	APLP2	-0.121922	1.36138e-07	Tumor	0.0001	NA	NK	other
HLA-A	APLP2	-0.121922	1.36138e-07	Tumor	0.0001	NA	Monocyte	other
HLA-A	APLP2	-0.121922	1.36138e-07	Tumor	0.0001	NA	CD8	other
HLA-A	APLP2	-0.19131	4.49159e-08	CD4	0.0001	NA	Tumor	other
HLA-A	APLP2	-0.19131	4.49159e-08	CD4	0.0001	NA	CD4	other
HLA-A	APLP2	-0.19131	4.49159e-08	CD4	0.0001	NA	NK	other
HLA-A	APLP2	-0.19131	4.49159e-08	CD4	0.0001	NA	Monocyte	other
HLA-A	APLP2	-0.19131	4.49159e-08	CD4	0.0001	NA	CD8	other
HLA-A	APLP2	-0.346281	4.59447e-05	CD8	0.0001	NA	Tumor	other
HLA-A	APLP2	-0.346281	4.59447e-05	CD8	0.0001	NA	CD4	other
HLA-A	APLP2	-0.346281	4.59447e-05	CD8	0.0001	NA	NK	other
HLA-A	APLP2	-0.346281	4.59447e-05	CD8	0.0001	NA	Monocyte	other
HLA-A	APLP2	-0.346281	4.59447e-05	CD8	0.0001	NA	CD8	other
HLA-A	CD3D	-0.121922	1.36138e-07	Tumor	-0.344189	2.6361e-10	CD4	other
HLA-A	CD3D	-0.121922	1.36138e-07	Tumor	0.0001	NA	NK	other
HLA-A	CD3D	-0.121922	1.36138e-07	Tumor	-0.607912	3.73676e-06	CD8	other
HLA-A	CD3D	-0.19131	4.49159e-08	CD4	-0.344189	2.6361e-10	CD4	other
HLA-A	CD3D	-0.19131	4.49159e-08	CD4	0.0001	NA	NK	other
HLA-A	CD3D	-0.19131	4.49159e-08	CD4	-0.607912	3.73676e-06	CD8	other
HLA-A	CD3D	0.0001	NA	NK	-0.344189	2.6361e-10	CD4	other
HLA-A	CD3D	0.0001	NA	NK	-0.607912	3.73676e-06	CD8	other
HLA-A	CD3D	0.0001	NA	MonocyteMacrophage	-0.344189	2.6361e-10	CD4	other
HLA-A	CD3D	0.0001	NA	MonocyteMacrophage	-0.607912	3.73676e-06	CD8	other
HLA-A	CD3D	-0.346281	4.59447e-05	CD8	-0.344189	2.6361e-10	CD4	other
HLA-A	CD3D	-0.346281	4.59447e-05	CD8	0.0001	NA	NK	other
HLA-A	CD3D	-0.346281	4.59447e-05	CD8	-0.607912	3.73676e-06	CD8	other
HLA-A	CD3G	-0.121922	1.36138e-07	Tumor	-0.245449	2.71938e-05	CD4	other
HLA-A	CD3G	-0.121922	1.36138e-07	Tumor	0.0001	NA	NK	other
HLA-A	CD3G	-0.121922	1.36138e-07	Tumor	0.0001	NA	CD8	other
HLA-A	CD3G	-0.19131	4.49159e-08	CD4	-0.245449	2.71938e-05	CD4	other
HLA-A	CD3G	-0.19131	4.49159e-08	CD4	0.0001	NA	NK	other
HLA-A	CD3G	-0.19131	4.49159e-08	CD4	0.0001	NA	CD8	other
HLA-A	CD3G	0.0001	NA	NK	-0.245449	2.71938e-05	CD4	other
HLA-A	CD3G	0.0001	NA	MonocyteMacrophage	-0.245449	2.71938e-05	CD4	other
HLA-A	CD3G	-0.346281	4.59447e-05	CD8	-0.245449	2.71938e-05	CD4	other
HLA-A	CD3G	-0.346281	4.59447e-05	CD8	0.0001	NA	NK	other
HLA-A	CD3G	-0.346281	4.59447e-05	CD8	0.0001	NA	CD8	other
HLA-A	ERBB2	-0.121922	1.36138e-07	Tumor	0.0001	NA	NK	other
HLA-A	ERBB2	-0.19131	4.49159e-08	CD4	0.0001	NA	NK	other
HLA-A	ERBB2	-0.346281	4.59447e-05	CD8	0.0001	NA	NK	other
HLA-A	KIR2DL3	-0.121922	1.36138e-07	Tumor	0.0001	NA	NK	other
HLA-A	KIR2DL3	-0.19131	4.49159e-08	CD4	0.0001	NA	NK	other
HLA-A	KIR2DL3	-0.346281	4.59447e-05	CD8	0.0001	NA	NK	other
HLA-A	KIR3DL2	-0.121922	1.36138e-07	Tumor	0.0001	NA	NK	other
HLA-A	KIR3DL2	-0.121922	1.36138e-07	Tumor	0.0001	NA	CD8	other
HLA-A	KIR3DL2	-0.19131	4.49159e-08	CD4	0.0001	NA	NK	other
HLA-A	KIR3DL2	-0.19131	4.49159e-08	CD4	0.0001	NA	CD8	other
HLA-A	KIR3DL2	-0.346281	4.59447e-05	CD8	0.0001	NA	NK	other
HLA-A	KIR3DL2	-0.346281	4.59447e-05	CD8	0.0001	NA	CD8	other
HLA-A	LILRB1	-0.121922	1.36138e-07	Tumor	-0.0799401	0.000150205	Tumor	other
HLA-A	LILRB1	-0.121922	1.36138e-07	Tumor	0.0001	NA	Monocyte	other
HLA-A	LILRB1	-0.121922	1.36138e-07	Tumor	0.0001	NA	CD8	other
HLA-A	LILRB1	-0.19131	4.49159e-08	CD4	-0.0799401	0.000150205	Tumor	other
HLA-A	LILRB1	-0.19131	4.49159e-08	CD4	0.0001	NA	Monocyte	other
HLA-A	LILRB1	-0.19131	4.49159e-08	CD4	0.0001	NA	CD8	other
HLA-A	LILRB1	0.0001	NA	NK	-0.0799401	0.000150205	Tumor	other
HLA-A	LILRB1	0.0001	NA	MonocyteMacrophage	-0.0799401	0.000150205	Tumor	other
HLA-A	LILRB1	-0.346281	4.59447e-05	CD8	-0.0799401	0.000150205	Tumor	other
HLA-A	LILRB1	-0.346281	4.59447e-05	CD8	0.0001	NA	Monocyte	other
HLA-A	LILRB1	-0.346281	4.59447e-05	CD8	0.0001	NA	CD8	other
HLA-A	LILRB2	-0.121922	1.36138e-07	Tumor	0.0001	NA	Monocyte	other
HLA-A	LILRB2	-0.19131	4.49159e-08	CD4	0.0001	NA	Monocyte	other
HLA-A	LILRB2	-0.346281	4.59447e-05	CD8	0.0001	NA	Monocyte	other
HLA-B	CANX	0.238529	3.64392e-14	Tumor	0.0001	NA	Tumor	other
HLA-B	CANX	0.238529	3.64392e-14	Tumor	0.0001	NA	CD4	other
HLA-B	CANX	0.238529	3.64392e-14	Tumor	0.0001	NA	NK	other
HLA-B	CANX	0.238529	3.64392e-14	Tumor	0.0001	NA	Monocyte	other
HLA-B	CANX	0.238529	3.64392e-14	Tumor	0.0001	NA	CD8	other
HLA-B	CANX	-0.0771067	0.00645256	CD4	0.0001	NA	Tumor	other
HLA-B	CANX	-0.0771067	0.00645256	CD4	0.0001	NA	CD4	other
HLA-B	CANX	-0.0771067	0.00645256	CD4	0.0001	NA	NK	other
HLA-B	CANX	-0.0771067	0.00645256	CD4	0.0001	NA	Monocyte	other
HLA-B	CANX	-0.0771067	0.00645256	CD4	0.0001	NA	CD8	other
HLA-B	CANX	-0.154127	0.0253866	CD8	0.0001	NA	Tumor	other
HLA-B	CANX	-0.154127	0.0253866	CD8	0.0001	NA	CD4	other
HLA-B	CANX	-0.154127	0.0253866	CD8	0.0001	NA	NK	other
HLA-B	CANX	-0.154127	0.0253866	CD8	0.0001	NA	Monocyte	other
HLA-B	CANX	-0.154127	0.0253866	CD8	0.0001	NA	CD8	other
HLA-B	CD3D	0.238529	3.64392e-14	Tumor	-0.344189	2.6361e-10	CD4	other
HLA-B	CD3D	0.238529	3.64392e-14	Tumor	0.0001	NA	NK	other
HLA-B	CD3D	0.238529	3.64392e-14	Tumor	-0.607912	3.73676e-06	CD8	other
HLA-B	CD3D	-0.0771067	0.00645256	CD4	-0.344189	2.6361e-10	CD4	other
HLA-B	CD3D	-0.0771067	0.00645256	CD4	0.0001	NA	NK	other
HLA-B	CD3D	-0.0771067	0.00645256	CD4	-0.607912	3.73676e-06	CD8	other
HLA-B	CD3D	0.0001	NA	NK	-0.344189	2.6361e-10	CD4	other
HLA-B	CD3D	0.0001	NA	NK	-0.607912	3.73676e-06	CD8	other
HLA-B	CD3D	0.0001	NA	MonocyteMacrophage	-0.344189	2.6361e-10	CD4	other
HLA-B	CD3D	0.0001	NA	MonocyteMacrophage	-0.607912	3.73676e-06	CD8	other
HLA-B	CD3D	-0.154127	0.0253866	CD8	-0.344189	2.6361e-10	CD4	other
HLA-B	CD3D	-0.154127	0.0253866	CD8	0.0001	NA	NK	other
HLA-B	CD3D	-0.154127	0.0253866	CD8	-0.607912	3.73676e-06	CD8	other
HLA-B	CD3G	0.238529	3.64392e-14	Tumor	-0.245449	2.71938e-05	CD4	other
HLA-B	CD3G	0.238529	3.64392e-14	Tumor	0.0001	NA	NK	other
HLA-B	CD3G	0.238529	3.64392e-14	Tumor	0.0001	NA	CD8	other
HLA-B	CD3G	-0.0771067	0.00645256	CD4	-0.245449	2.71938e-05	CD4	other
HLA-B	CD3G	-0.0771067	0.00645256	CD4	0.0001	NA	NK	other
HLA-B	CD3G	-0.0771067	0.00645256	CD4	0.0001	NA	CD8	other
HLA-B	CD3G	0.0001	NA	NK	-0.245449	2.71938e-05	CD4	other
HLA-B	CD3G	0.0001	NA	MonocyteMacrophage	-0.245449	2.71938e-05	CD4	other
HLA-B	CD3G	-0.154127	0.0253866	CD8	-0.245449	2.71938e-05	CD4	other
HLA-B	CD3G	-0.154127	0.0253866	CD8	0.0001	NA	NK	other
HLA-B	CD3G	-0.154127	0.0253866	CD8	0.0001	NA	CD8	other
HLA-B	KIR2DL3	0.238529	3.64392e-14	Tumor	0.0001	NA	NK	other
HLA-B	KIR2DL3	-0.0771067	0.00645256	CD4	0.0001	NA	NK	other
HLA-B	KIR2DL3	-0.154127	0.0253866	CD8	0.0001	NA	NK	other
HLA-B	KLRD1	0.238529	3.64392e-14	Tumor	0.0664759	0.002244	CD4	other
HLA-B	KLRD1	0.238529	3.64392e-14	Tumor	0.0001	NA	NK	other
HLA-B	KLRD1	0.238529	3.64392e-14	Tumor	0.0001	NA	CD8	other
HLA-B	KLRD1	-0.0771067	0.00645256	CD4	0.0664759	0.002244	CD4	other
HLA-B	KLRD1	-0.0771067	0.00645256	CD4	0.0001	NA	NK	other
HLA-B	KLRD1	-0.0771067	0.00645256	CD4	0.0001	NA	CD8	other
HLA-B	KLRD1	0.0001	NA	NK	0.0664759	0.002244	CD4	other
HLA-B	KLRD1	0.0001	NA	MonocyteMacrophage	0.0664759	0.002244	CD4	other
HLA-B	KLRD1	-0.154127	0.0253866	CD8	0.0664759	0.002244	CD4	other
HLA-B	KLRD1	-0.154127	0.0253866	CD8	0.0001	NA	NK	other
HLA-B	KLRD1	-0.154127	0.0253866	CD8	0.0001	NA	CD8	other
HLA-B	LILRB1	0.238529	3.64392e-14	Tumor	-0.0799401	0.000150205	Tumor	other
HLA-B	LILRB1	0.238529	3.64392e-14	Tumor	0.0001	NA	Monocyte	other
HLA-B	LILRB1	0.238529	3.64392e-14	Tumor	0.0001	NA	CD8	other
HLA-B	LILRB1	-0.0771067	0.00645256	CD4	-0.0799401	0.000150205	Tumor	other
HLA-B	LILRB1	-0.0771067	0.00645256	CD4	0.0001	NA	Monocyte	other
HLA-B	LILRB1	-0.0771067	0.00645256	CD4	0.0001	NA	CD8	other
HLA-B	LILRB1	0.0001	NA	NK	-0.0799401	0.000150205	Tumor	other
HLA-B	LILRB1	0.0001	NA	MonocyteMacrophage	-0.0799401	0.000150205	Tumor	other
HLA-B	LILRB1	-0.154127	0.0253866	CD8	-0.0799401	0.000150205	Tumor	other
HLA-B	LILRB1	-0.154127	0.0253866	CD8	0.0001	NA	Monocyte	other
HLA-B	LILRB1	-0.154127	0.0253866	CD8	0.0001	NA	CD8	other
HLA-B	LILRB2	0.238529	3.64392e-14	Tumor	0.0001	NA	Monocyte	other
HLA-B	LILRB2	-0.0771067	0.00645256	CD4	0.0001	NA	Monocyte	other
HLA-B	LILRB2	-0.154127	0.0253866	CD8	0.0001	NA	Monocyte	other
HLA-C	CD3D	0.0001	NA	Tumor	-0.344189	2.6361e-10	CD4	other
HLA-C	CD3D	0.0001	NA	Tumor	-0.607912	3.73676e-06	CD8	other
HLA-C	CD3D	-0.151252	2.34815e-06	CD4	-0.344189	2.6361e-10	CD4	other
HLA-C	CD3D	-0.151252	2.34815e-06	CD4	0.0001	NA	NK	other
HLA-C	CD3D	-0.151252	2.34815e-06	CD4	-0.607912	3.73676e-06	CD8	other
HLA-C	CD3D	0.0001	NA	NK	-0.344189	2.6361e-10	CD4	other
HLA-C	CD3D	0.0001	NA	NK	-0.607912	3.73676e-06	CD8	other
HLA-C	CD3D	-0.327735	0.00242785	MonocyteMacrophage	-0.344189	2.6361e-10	CD4	other
HLA-C	CD3D	-0.327735	0.00242785	MonocyteMacrophage	0.0001	NA	NK	other
HLA-C	CD3D	-0.327735	0.00242785	MonocyteMacrophage	-0.607912	3.73676e-06	CD8	other
HLA-C	CD3D	-0.225882	0.0015977	CD8	-0.344189	2.6361e-10	CD4	other
HLA-C	CD3D	-0.225882	0.0015977	CD8	0.0001	NA	NK	other
HLA-C	CD3D	-0.225882	0.0015977	CD8	-0.607912	3.73676e-06	CD8	other
HLA-C	CD3G	0.0001	NA	Tumor	-0.245449	2.71938e-05	CD4	other
HLA-C	CD3G	-0.151252	2.34815e-06	CD4	-0.245449	2.71938e-05	CD4	other
HLA-C	CD3G	-0.151252	2.34815e-06	CD4	0.0001	NA	NK	other
HLA-C	CD3G	-0.151252	2.34815e-06	CD4	0.0001	NA	CD8	other
HLA-C	CD3G	0.0001	NA	NK	-0.245449	2.71938e-05	CD4	other
HLA-C	CD3G	-0.327735	0.00242785	MonocyteMacrophage	-0.245449	2.71938e-05	CD4	other
HLA-C	CD3G	-0.327735	0.00242785	MonocyteMacrophage	0.0001	NA	NK	other
HLA-C	CD3G	-0.327735	0.00242785	MonocyteMacrophage	0.0001	NA	CD8	other
HLA-C	CD3G	-0.225882	0.0015977	CD8	-0.245449	2.71938e-05	CD4	other
HLA-C	CD3G	-0.225882	0.0015977	CD8	0.0001	NA	NK	other
HLA-C	CD3G	-0.225882	0.0015977	CD8	0.0001	NA	CD8	other
HLA-C	KIR2DL3	-0.151252	2.34815e-06	CD4	0.0001	NA	NK	other
HLA-C	KIR2DL3	-0.327735	0.00242785	MonocyteMacrophage	0.0001	NA	NK	other
HLA-C	KIR2DL3	-0.225882	0.0015977	CD8	0.0001	NA	NK	other
HLA-C	LILRA3	-0.151252	2.34815e-06	CD4	0.0001	NA	Monocyte	other
HLA-C	LILRA3	-0.327735	0.00242785	MonocyteMacrophage	0.0001	NA	Monocyte	other
HLA-C	LILRA3	-0.225882	0.0015977	CD8	0.0001	NA	Monocyte	other
HLA-C	LILRB1	0.0001	NA	Tumor	-0.0799401	0.000150205	Tumor	other
HLA-C	LILRB1	-0.151252	2.34815e-06	CD4	-0.0799401	0.000150205	Tumor	other
HLA-C	LILRB1	-0.151252	2.34815e-06	CD4	0.0001	NA	Monocyte	other
HLA-C	LILRB1	-0.151252	2.34815e-06	CD4	0.0001	NA	CD8	other
HLA-C	LILRB1	0.0001	NA	NK	-0.0799401	0.000150205	Tumor	other
HLA-C	LILRB1	-0.327735	0.00242785	MonocyteMacrophage	-0.0799401	0.000150205	Tumor	other
HLA-C	LILRB1	-0.327735	0.00242785	MonocyteMacrophage	0.0001	NA	Monocyte	other
HLA-C	LILRB1	-0.327735	0.00242785	MonocyteMacrophage	0.0001	NA	CD8	other
HLA-C	LILRB1	-0.225882	0.0015977	CD8	-0.0799401	0.000150205	Tumor	other
HLA-C	LILRB1	-0.225882	0.0015977	CD8	0.0001	NA	Monocyte	other
HLA-C	LILRB1	-0.225882	0.0015977	CD8	0.0001	NA	CD8	other
HLA-C	LILRB2	-0.151252	2.34815e-06	CD4	0.0001	NA	Monocyte	other
HLA-C	LILRB2	-0.327735	0.00242785	MonocyteMacrophage	0.0001	NA	Monocyte	other
HLA-C	LILRB2	-0.225882	0.0015977	CD8	0.0001	NA	Monocyte	other
HLA-E	KLRC1	-0.292265	3.52501e-13	CD4	0.0001	NA	NK	other
HLA-E	KLRC1	-0.292265	3.52501e-13	CD4	0.0001	NA	CD8	other
HLA-E	KLRC2	0.0001	NA	Tumor	0.0294988	0.0205465	CD4	other
HLA-E	KLRC2	0.0001	NA	Tumor	0.467687	0.00263985	CD8	other
HLA-E	KLRC2	-0.292265	3.52501e-13	CD4	0.0294988	0.0205465	CD4	other
HLA-E	KLRC2	-0.292265	3.52501e-13	CD4	0.0001	NA	NK	other
HLA-E	KLRC2	-0.292265	3.52501e-13	CD4	0.467687	0.00263985	CD8	other
HLA-E	KLRC2	0.0001	NA	NK	0.0294988	0.0205465	CD4	other
HLA-E	KLRC2	0.0001	NA	NK	0.467687	0.00263985	CD8	other
HLA-E	KLRC2	0.0001	NA	MonocyteMacrophage	0.0294988	0.0205465	CD4	other
HLA-E	KLRC2	0.0001	NA	MonocyteMacrophage	0.467687	0.00263985	CD8	other
HLA-E	KLRC2	0.0001	NA	CD8	0.0294988	0.0205465	CD4	other
HLA-E	KLRC2	0.0001	NA	CD8	0.467687	0.00263985	CD8	other
HLA-E	KLRD1	0.0001	NA	Tumor	0.0664759	0.002244	CD4	other
HLA-E	KLRD1	-0.292265	3.52501e-13	CD4	0.0664759	0.002244	CD4	other
HLA-E	KLRD1	-0.292265	3.52501e-13	CD4	0.0001	NA	NK	other
HLA-E	KLRD1	-0.292265	3.52501e-13	CD4	0.0001	NA	CD8	other
HLA-E	KLRD1	0.0001	NA	NK	0.0664759	0.002244	CD4	other
HLA-E	KLRD1	0.0001	NA	MonocyteMacrophage	0.0664759	0.002244	CD4	other
HLA-E	KLRD1	0.0001	NA	CD8	0.0664759	0.002244	CD4	other
HLA-E	SLC16A4	0.0001	NA	Tumor	-0.136557	3.91447e-09	Tumor	other
HLA-E	SLC16A4	-0.292265	3.52501e-13	CD4	-0.136557	3.91447e-09	Tumor	other
HLA-E	SLC16A4	0.0001	NA	NK	-0.136557	3.91447e-09	Tumor	other
HLA-E	SLC16A4	0.0001	NA	MonocyteMacrophage	-0.136557	3.91447e-09	Tumor	other
HLA-E	SLC16A4	0.0001	NA	CD8	-0.136557	3.91447e-09	Tumor	other
HP	ITGAM	0.0001	NA	MonocyteMacrophage	-0.0497557	0.00172568	Tumor	other
HRAS	TLR2	0.0001	NA	Tumor	0.0184841	0.0145013	Tumor	other
HRAS	TLR2	0.0001	NA	CD8	0.0184841	0.0145013	Tumor	other
HSP90B1	ASGR1	-0.148399	0.000677228	Tumor	0.0001	NA	Monocyte	other
HSP90B1	ERBB2	-0.148399	0.000677228	Tumor	0.0001	NA	NK	other
HSP90B1	LRP1	-0.148399	0.000677228	Tumor	0.0001	NA	Monocyte	other
HSP90B1	TLR1	-0.148399	0.000677228	Tumor	0.0560972	7.42197e-05	Tumor	other
HSP90B1	TLR1	-0.148399	0.000677228	Tumor	0.0001	NA	NK	other
HSP90B1	TLR1	-0.148399	0.000677228	Tumor	0.0001	NA	Monocyte	other
HSP90B1	TLR1	0.0001	NA	CD4	0.0560972	7.42197e-05	Tumor	other
HSP90B1	TLR1	0.0001	NA	NK	0.0560972	7.42197e-05	Tumor	other
HSP90B1	TLR1	0.0001	NA	MonocyteMacrophage	0.0560972	7.42197e-05	Tumor	other
HSP90B1	TLR1	0.0001	NA	CD8	0.0560972	7.42197e-05	Tumor	other
HSP90B1	TLR2	-0.148399	0.000677228	Tumor	0.0184841	0.0145013	Tumor	other
HSP90B1	TLR2	-0.148399	0.000677228	Tumor	0.0001	NA	Monocyte	other
HSP90B1	TLR2	0.0001	NA	CD4	0.0184841	0.0145013	Tumor	other
HSP90B1	TLR2	0.0001	NA	NK	0.0184841	0.0145013	Tumor	other
HSP90B1	TLR2	0.0001	NA	MonocyteMacrophage	0.0184841	0.0145013	Tumor	other
HSP90B1	TLR2	0.0001	NA	CD8	0.0184841	0.0145013	Tumor	other
HSP90B1	TLR4	-0.148399	0.000677228	Tumor	0.0001	NA	Monocyte	other
HSP90B1	TLR7	-0.148399	0.000677228	Tumor	-0.0327643	0.0186405	Tumor	other
HSP90B1	TLR7	0.0001	NA	CD4	-0.0327643	0.0186405	Tumor	other
HSP90B1	TLR7	0.0001	NA	NK	-0.0327643	0.0186405	Tumor	other
HSP90B1	TLR7	0.0001	NA	MonocyteMacrophage	-0.0327643	0.0186405	Tumor	other
HSP90B1	TLR7	0.0001	NA	CD8	-0.0327643	0.0186405	Tumor	other
HSPA1A	TLR4	-0.0232251	0.0343859	Tumor	0.0001	NA	Monocyte	other
ICAM1	IL2RA	0.0001	NA	NK	-0.179645	2.84171e-13	Tumor	other
ICAM1	IL2RA	0.0001	NA	MonocyteMacrophage	-0.179645	2.84171e-13	Tumor	other
ICAM1	IL2RG	0.0001	NA	NK	-0.344543	1.32791e-17	Tumor	other
ICAM1	IL2RG	0.0001	NA	NK	-0.290004	3.37652e-06	CD4	other
ICAM1	IL2RG	0.0001	NA	MonocyteMacrophage	-0.344543	1.32791e-17	Tumor	other
ICAM1	IL2RG	0.0001	NA	MonocyteMacrophage	-0.290004	3.37652e-06	CD4	other
ICAM1	ITGAL	0.0001	NA	NK	-0.231861	0.0142809	Monocyte	other
ICAM1	ITGAL	0.0001	NA	MonocyteMacrophage	-0.231861	0.0142809	Monocyte	other
ICAM1	ITGAM	0.0001	NA	NK	-0.0497557	0.00172568	Tumor	other
ICAM1	ITGAM	0.0001	NA	MonocyteMacrophage	-0.0497557	0.00172568	Tumor	other
ICAM2	ITGAL	-0.232407	4.01876e-14	Tumor	0.0001	NA	CD4	other
ICAM2	ITGAL	-0.232407	4.01876e-14	Tumor	0.0001	NA	NK	other
ICAM2	ITGAL	-0.232407	4.01876e-14	Tumor	-0.231861	0.0142809	Monocyte	other
ICAM2	ITGAL	-0.232407	4.01876e-14	Tumor	0.0001	NA	CD8	other
ICAM2	ITGAL	-0.211391	6.64424e-08	CD4	0.0001	NA	CD4	other
ICAM2	ITGAL	-0.211391	6.64424e-08	CD4	0.0001	NA	NK	other
ICAM2	ITGAL	-0.211391	6.64424e-08	CD4	-0.231861	0.0142809	Monocyte	other
ICAM2	ITGAL	-0.211391	6.64424e-08	CD4	0.0001	NA	CD8	other
ICAM2	ITGAL	0.0001	NA	NK	-0.231861	0.0142809	Monocyte	other
ICAM2	ITGAL	-0.18005	0.00953991	MonocyteMacrophage	0.0001	NA	CD4	other
ICAM2	ITGAL	-0.18005	0.00953991	MonocyteMacrophage	0.0001	NA	NK	other
ICAM2	ITGAL	-0.18005	0.00953991	MonocyteMacrophage	-0.231861	0.0142809	Monocyte	other
ICAM2	ITGAL	-0.18005	0.00953991	MonocyteMacrophage	0.0001	NA	CD8	other
ICAM2	ITGAL	0.0001	NA	CD8	-0.231861	0.0142809	Monocyte	other
ICAM2	ITGAM	-0.232407	4.01876e-14	Tumor	-0.0497557	0.00172568	Tumor	other
ICAM2	ITGAM	-0.232407	4.01876e-14	Tumor	0.0001	NA	NK	other
ICAM2	ITGAM	-0.232407	4.01876e-14	Tumor	0.0001	NA	Monocyte	other
ICAM2	ITGAM	-0.232407	4.01876e-14	Tumor	0.0001	NA	CD8	other
ICAM2	ITGAM	-0.211391	6.64424e-08	CD4	-0.0497557	0.00172568	Tumor	other
ICAM2	ITGAM	-0.211391	6.64424e-08	CD4	0.0001	NA	NK	other
ICAM2	ITGAM	-0.211391	6.64424e-08	CD4	0.0001	NA	Monocyte	other
ICAM2	ITGAM	-0.211391	6.64424e-08	CD4	0.0001	NA	CD8	other
ICAM2	ITGAM	0.0001	NA	NK	-0.0497557	0.00172568	Tumor	other
ICAM2	ITGAM	-0.18005	0.00953991	MonocyteMacrophage	-0.0497557	0.00172568	Tumor	other
ICAM2	ITGAM	-0.18005	0.00953991	MonocyteMacrophage	0.0001	NA	NK	other
ICAM2	ITGAM	-0.18005	0.00953991	MonocyteMacrophage	0.0001	NA	Monocyte	other
ICAM2	ITGAM	-0.18005	0.00953991	MonocyteMacrophage	0.0001	NA	CD8	other
ICAM2	ITGAM	0.0001	NA	CD8	-0.0497557	0.00172568	Tumor	other
ICAM2	ITGB2	-0.232407	4.01876e-14	Tumor	0.0001	NA	Tumor	other
ICAM2	ITGB2	-0.232407	4.01876e-14	Tumor	0.0001	NA	CD4	other
ICAM2	ITGB2	-0.232407	4.01876e-14	Tumor	0.0001	NA	NK	other
ICAM2	ITGB2	-0.232407	4.01876e-14	Tumor	0.0001	NA	Monocyte	other
ICAM2	ITGB2	-0.232407	4.01876e-14	Tumor	0.0001	NA	CD8	other
ICAM2	ITGB2	-0.211391	6.64424e-08	CD4	0.0001	NA	Tumor	other
ICAM2	ITGB2	-0.211391	6.64424e-08	CD4	0.0001	NA	CD4	other
ICAM2	ITGB2	-0.211391	6.64424e-08	CD4	0.0001	NA	NK	other
ICAM2	ITGB2	-0.211391	6.64424e-08	CD4	0.0001	NA	Monocyte	other
ICAM2	ITGB2	-0.211391	6.64424e-08	CD4	0.0001	NA	CD8	other
ICAM2	ITGB2	-0.18005	0.00953991	MonocyteMacrophage	0.0001	NA	Tumor	other
ICAM2	ITGB2	-0.18005	0.00953991	MonocyteMacrophage	0.0001	NA	CD4	other
ICAM2	ITGB2	-0.18005	0.00953991	MonocyteMacrophage	0.0001	NA	NK	other
ICAM2	ITGB2	-0.18005	0.00953991	MonocyteMacrophage	0.0001	NA	Monocyte	other
ICAM2	ITGB2	-0.18005	0.00953991	MonocyteMacrophage	0.0001	NA	CD8	other
ICAM3	ITGAL	-0.136114	0.00976155	Tumor	0.0001	NA	CD4	other
ICAM3	ITGAL	-0.136114	0.00976155	Tumor	0.0001	NA	NK	other
ICAM3	ITGAL	-0.136114	0.00976155	Tumor	-0.231861	0.0142809	Monocyte	other
ICAM3	ITGAL	-0.136114	0.00976155	Tumor	0.0001	NA	CD8	other
ICAM3	ITGAL	0.158145	0.0202183	CD4	0.0001	NA	CD4	other
ICAM3	ITGAL	0.158145	0.0202183	CD4	0.0001	NA	NK	other
ICAM3	ITGAL	0.158145	0.0202183	CD4	-0.231861	0.0142809	Monocyte	other
ICAM3	ITGAL	0.158145	0.0202183	CD4	0.0001	NA	CD8	other
ICAM3	ITGAL	0.0001	NA	NK	-0.231861	0.0142809	Monocyte	other
ICAM3	ITGAL	0.0001	NA	MonocyteMacrophage	-0.231861	0.0142809	Monocyte	other
ICAM3	ITGAL	0.0001	NA	CD8	-0.231861	0.0142809	Monocyte	other
ICAM3	ITGB2	-0.136114	0.00976155	Tumor	0.0001	NA	Tumor	other
ICAM3	ITGB2	-0.136114	0.00976155	Tumor	0.0001	NA	CD4	other
ICAM3	ITGB2	-0.136114	0.00976155	Tumor	0.0001	NA	NK	other
ICAM3	ITGB2	-0.136114	0.00976155	Tumor	0.0001	NA	Monocyte	other
ICAM3	ITGB2	-0.136114	0.00976155	Tumor	0.0001	NA	CD8	other
ICAM3	ITGB2	0.158145	0.0202183	CD4	0.0001	NA	Tumor	other
ICAM3	ITGB2	0.158145	0.0202183	CD4	0.0001	NA	CD4	other
ICAM3	ITGB2	0.158145	0.0202183	CD4	0.0001	NA	NK	other
ICAM3	ITGB2	0.158145	0.0202183	CD4	0.0001	NA	Monocyte	other
ICAM3	ITGB2	0.158145	0.0202183	CD4	0.0001	NA	CD8	other
ICAM4	ITGA2B	0.0001	NA	MonocyteMacrophage	0.0210357	0.000306373	Tumor	other
ICAM4	ITGAL	0.0001	NA	MonocyteMacrophage	-0.231861	0.0142809	Monocyte	other
ICAM4	ITGAM	0.0001	NA	MonocyteMacrophage	-0.0497557	0.00172568	Tumor	other
ICAM4	ITGB1	0.0001	NA	MonocyteMacrophage	-0.555833	3.90765e-34	Tumor	other
ICAM4	ITGB1	0.0001	NA	MonocyteMacrophage	0.386918	0.031165	CD8	other
LAMA5	ITGA6	-0.039917	0.0103315	Tumor	-0.0924958	0.0215001	CD4	other
LAMA5	ITGB1	-0.039917	0.0103315	Tumor	-0.555833	3.90765e-34	Tumor	other
LAMA5	ITGB1	-0.039917	0.0103315	Tumor	0.0001	NA	CD4	other
LAMA5	ITGB1	-0.039917	0.0103315	Tumor	0.0001	NA	NK	other
LAMA5	ITGB1	-0.039917	0.0103315	Tumor	0.0001	NA	Monocyte	other
LAMA5	ITGB1	-0.039917	0.0103315	Tumor	0.386918	0.031165	CD8	other
LAMC1	ITGA6	0.0001	NA	Tumor	-0.0924958	0.0215001	CD4	other
LAMC1	ITGB1	0.0001	NA	Tumor	-0.555833	3.90765e-34	Tumor	other
LAMC1	ITGB1	0.0001	NA	Tumor	0.386918	0.031165	CD8	other
LGALS3BP	ITGB1	0.0001	NA	Tumor	-0.555833	3.90765e-34	Tumor	other
LGALS3BP	ITGB1	0.0001	NA	Tumor	0.386918	0.031165	CD8	other
LGALS3BP	ITGB1	-0.0794731	0.00423841	CD4	-0.555833	3.90765e-34	Tumor	other
LGALS3BP	ITGB1	-0.0794731	0.00423841	CD4	0.0001	NA	CD4	other
LGALS3BP	ITGB1	-0.0794731	0.00423841	CD4	0.0001	NA	NK	other
LGALS3BP	ITGB1	-0.0794731	0.00423841	CD4	0.0001	NA	Monocyte	other
LGALS3BP	ITGB1	-0.0794731	0.00423841	CD4	0.386918	0.031165	CD8	other
LGALS3BP	ITGB1	0.0001	NA	MonocyteMacrophage	-0.555833	3.90765e-34	Tumor	other
LGALS3BP	ITGB1	0.0001	NA	MonocyteMacrophage	0.386918	0.031165	CD8	other
LIN7C	ABCA1	0.0001	NA	CD4	0.0693373	0.000234025	Tumor	other
LIN7C	ABCA1	-0.0916675	0.0418529	MonocyteMacrophage	0.0693373	0.000234025	Tumor	other
LRPAP1	LDLR	-0.0946084	0.00730017	Tumor	-0.0282337	0.0416484	Tumor	other
LRPAP1	LDLR	-0.0946084	0.00730017	Tumor	0.0001	NA	CD4	other
LRPAP1	LDLR	-0.0946084	0.00730017	Tumor	0.0001	NA	NK	other
LRPAP1	LDLR	-0.0946084	0.00730017	Tumor	0.0001	NA	Monocyte	other
LRPAP1	LDLR	-0.0946084	0.00730017	Tumor	0.0001	NA	CD8	other
LRPAP1	LDLR	0.0001	NA	CD4	-0.0282337	0.0416484	Tumor	other
LRPAP1	LDLR	0.0001	NA	NK	-0.0282337	0.0416484	Tumor	other
LRPAP1	LDLR	0.0001	NA	MonocyteMacrophage	-0.0282337	0.0416484	Tumor	other
LRPAP1	LDLR	0.0001	NA	CD8	-0.0282337	0.0416484	Tumor	other
LRPAP1	LRP1	-0.0946084	0.00730017	Tumor	0.0001	NA	Monocyte	other
LRPAP1	SORL1	-0.0946084	0.00730017	Tumor	0.0001	NA	CD4	other
LRPAP1	SORL1	-0.0946084	0.00730017	Tumor	0.0001	NA	NK	other
LRPAP1	SORL1	-0.0946084	0.00730017	Tumor	0.0001	NA	Monocyte	other
LRPAP1	SORL1	-0.0946084	0.00730017	Tumor	0.0001	NA	CD8	other
LRPAP1	SORT1	-0.0946084	0.00730017	Tumor	0.0001	NA	Monocyte	other
LTA	LTBR	-0.0570726	0.047917	CD4	0.0241869	0.0188373	Tumor	other
LTA	LTBR	-0.0570726	0.047917	CD4	0.0001	NA	Monocyte	other
LTA	LTBR	0.0001	NA	CD8	0.0241869	0.0188373	Tumor	other
LTA	TNFRSF14	-0.0570726	0.047917	CD4	-0.104959	0.00434139	Tumor	other
LTA	TNFRSF14	-0.0570726	0.047917	CD4	0.0001	NA	CD4	other
LTA	TNFRSF14	-0.0570726	0.047917	CD4	0.0001	NA	NK	other
LTA	TNFRSF14	-0.0570726	0.047917	CD4	0.0001	NA	Monocyte	other
LTA	TNFRSF14	-0.0570726	0.047917	CD4	0.0001	NA	CD8	other
LTA	TNFRSF14	0.0001	NA	CD8	-0.104959	0.00434139	Tumor	other
LTA	TNFRSF1A	-0.0570726	0.047917	CD4	-0.0386643	0.0410901	CD4	other
LTA	TNFRSF1A	-0.0570726	0.047917	CD4	0.0001	NA	NK	other
LTA	TNFRSF1A	-0.0570726	0.047917	CD4	-0.219961	0.000687403	Monocyte	other
LTA	TNFRSF1A	-0.0570726	0.047917	CD4	-0.166504	0.0232243	CD8	other
LTA	TNFRSF1A	0.0001	NA	CD8	-0.0386643	0.0410901	CD4	other
LTA	TNFRSF1A	0.0001	NA	CD8	-0.219961	0.000687403	Monocyte	other
LTA	TNFRSF1A	0.0001	NA	CD8	-0.166504	0.0232243	CD8	other
LTA	TNFRSF1B	-0.0570726	0.047917	CD4	-0.0940979	8.80948e-08	Tumor	other
LTA	TNFRSF1B	-0.0570726	0.047917	CD4	0.0001	NA	CD4	other
LTA	TNFRSF1B	-0.0570726	0.047917	CD4	0.0001	NA	NK	other
LTA	TNFRSF1B	-0.0570726	0.047917	CD4	0.0001	NA	Monocyte	other
LTA	TNFRSF1B	-0.0570726	0.047917	CD4	0.0001	NA	CD8	other
LTA	TNFRSF1B	0.0001	NA	CD8	-0.0940979	8.80948e-08	Tumor	other
LTB	CD40	-1.34508	1.40682e-80	Tumor	-0.277792	5.36568e-14	Tumor	other
LTB	CD40	-1.34508	1.40682e-80	Tumor	0.0001	NA	Monocyte	other
LTB	CD40	-0.493537	4.69518e-19	CD4	-0.277792	5.36568e-14	Tumor	other
LTB	CD40	-0.493537	4.69518e-19	CD4	0.0001	NA	Monocyte	other
LTB	CD40	0.0001	NA	NK	-0.277792	5.36568e-14	Tumor	other
LTB	CD40	0.0001	NA	MonocyteMacrophage	-0.277792	5.36568e-14	Tumor	other
LTB	CD40	-0.827479	4.15451e-09	CD8	-0.277792	5.36568e-14	Tumor	other
LTB	CD40	-0.827479	4.15451e-09	CD8	0.0001	NA	Monocyte	other
LTB	LTBR	-1.34508	1.40682e-80	Tumor	0.0241869	0.0188373	Tumor	other
LTB	LTBR	-1.34508	1.40682e-80	Tumor	0.0001	NA	Monocyte	other
LTB	LTBR	-0.493537	4.69518e-19	CD4	0.0241869	0.0188373	Tumor	other
LTB	LTBR	-0.493537	4.69518e-19	CD4	0.0001	NA	Monocyte	other
LTB	LTBR	0.0001	NA	NK	0.0241869	0.0188373	Tumor	other
LTB	LTBR	0.0001	NA	MonocyteMacrophage	0.0241869	0.0188373	Tumor	other
LTB	LTBR	-0.827479	4.15451e-09	CD8	0.0241869	0.0188373	Tumor	other
LTB	LTBR	-0.827479	4.15451e-09	CD8	0.0001	NA	Monocyte	other
LTB	TNFRSF1A	-1.34508	1.40682e-80	Tumor	-0.0386643	0.0410901	CD4	other
LTB	TNFRSF1A	-1.34508	1.40682e-80	Tumor	0.0001	NA	NK	other
LTB	TNFRSF1A	-1.34508	1.40682e-80	Tumor	-0.219961	0.000687403	Monocyte	other
LTB	TNFRSF1A	-1.34508	1.40682e-80	Tumor	-0.166504	0.0232243	CD8	other
LTB	TNFRSF1A	-0.493537	4.69518e-19	CD4	-0.0386643	0.0410901	CD4	other
LTB	TNFRSF1A	-0.493537	4.69518e-19	CD4	0.0001	NA	NK	other
LTB	TNFRSF1A	-0.493537	4.69518e-19	CD4	-0.219961	0.000687403	Monocyte	other
LTB	TNFRSF1A	-0.493537	4.69518e-19	CD4	-0.166504	0.0232243	CD8	other
LTB	TNFRSF1A	0.0001	NA	NK	-0.0386643	0.0410901	CD4	other
LTB	TNFRSF1A	0.0001	NA	NK	-0.219961	0.000687403	Monocyte	other
LTB	TNFRSF1A	0.0001	NA	NK	-0.166504	0.0232243	CD8	other
LTB	TNFRSF1A	0.0001	NA	MonocyteMacrophage	-0.0386643	0.0410901	CD4	other
LTB	TNFRSF1A	0.0001	NA	MonocyteMacrophage	-0.219961	0.000687403	Monocyte	other
LTB	TNFRSF1A	0.0001	NA	MonocyteMacrophage	-0.166504	0.0232243	CD8	other
LTB	TNFRSF1A	-0.827479	4.15451e-09	CD8	-0.0386643	0.0410901	CD4	other
LTB	TNFRSF1A	-0.827479	4.15451e-09	CD8	0.0001	NA	NK	other
LTB	TNFRSF1A	-0.827479	4.15451e-09	CD8	-0.219961	0.000687403	Monocyte	other
LTB	TNFRSF1A	-0.827479	4.15451e-09	CD8	-0.166504	0.0232243	CD8	other
LY86	CD180	0.147066	0.0048366	Tumor	-0.143576	1.34008e-07	Tumor	other
LY86	CD180	0.0001	NA	MonocyteMacrophage	-0.143576	1.34008e-07	Tumor	other
LYZ	ITGAL	0.0001	NA	Tumor	-0.231861	0.0142809	Monocyte	other
LYZ	ITGAL	0.0686376	0.000113199	CD4	0.0001	NA	CD4	other
LYZ	ITGAL	0.0686376	0.000113199	CD4	0.0001	NA	NK	other
LYZ	ITGAL	0.0686376	0.000113199	CD4	-0.231861	0.0142809	Monocyte	other
LYZ	ITGAL	0.0686376	0.000113199	CD4	0.0001	NA	CD8	other
LYZ	ITGAL	0.0001	NA	NK	-0.231861	0.0142809	Monocyte	other
LYZ	ITGAL	-0.343804	0.00230793	MonocyteMacrophage	0.0001	NA	CD4	other
LYZ	ITGAL	-0.343804	0.00230793	MonocyteMacrophage	0.0001	NA	NK	other
LYZ	ITGAL	-0.343804	0.00230793	MonocyteMacrophage	-0.231861	0.0142809	Monocyte	other
LYZ	ITGAL	-0.343804	0.00230793	MonocyteMacrophage	0.0001	NA	CD8	other
LYZ	ITGAL	0.0001	NA	CD8	-0.231861	0.0142809	Monocyte	other
MDK	ITGA6	0.0001	NA	Tumor	-0.0924958	0.0215001	CD4	other
MDK	ITGB1	0.0001	NA	Tumor	-0.555833	3.90765e-34	Tumor	other
MDK	ITGB1	0.0001	NA	Tumor	0.386918	0.031165	CD8	other
MFNG	NOTCH1	-0.200314	4.91427e-13	Tumor	0.0001	NA	NK	other
MFNG	NOTCH1	-0.200314	4.91427e-13	Tumor	0.0001	NA	Monocyte	other
MFNG	NOTCH1	-0.200314	4.91427e-13	Tumor	0.0001	NA	CD8	other
MFNG	NOTCH2	-0.200314	4.91427e-13	Tumor	0.0001	NA	Tumor	other
MFNG	NOTCH2	-0.200314	4.91427e-13	Tumor	0.0001	NA	CD4	other
MFNG	NOTCH2	-0.200314	4.91427e-13	Tumor	0.0001	NA	Monocyte	other
MFNG	NOTCH2	-0.200314	4.91427e-13	Tumor	0.0001	NA	CD8	other
NAMPT	INSR	0.129285	4.77125e-08	Tumor	0.0001	NA	Monocyte	other
NCAM1	FGFR1	0.0001	NA	NK	-0.0249428	0.0313027	Tumor	other
NCAM1	FGFR1	0.0001	NA	CD8	-0.0249428	0.0313027	Tumor	other
NCAM1	PTPRA	0.0001	NA	NK	-0.0997435	0.00265741	Tumor	other
NCAM1	PTPRA	0.0001	NA	CD8	-0.0997435	0.00265741	Tumor	other
NID1	ITGB1	0.0001	NA	MonocyteMacrophage	-0.555833	3.90765e-34	Tumor	other
NID1	ITGB1	0.0001	NA	MonocyteMacrophage	0.386918	0.031165	CD8	other
NRG1	ERBB2	0.198627	0.0253911	MonocyteMacrophage	0.0001	NA	NK	other
NUCB2	ERAP1	-0.210015	6.87957e-06	CD4	0.0001	NA	Tumor	other
NUCB2	ERAP1	-0.210015	6.87957e-06	CD4	0.0001	NA	CD4	other
NUCB2	ERAP1	-0.210015	6.87957e-06	CD4	0.0001	NA	NK	other
NUCB2	ERAP1	-0.210015	6.87957e-06	CD4	0.0001	NA	Monocyte	other
NUCB2	ERAP1	-0.210015	6.87957e-06	CD4	0.0001	NA	CD8	other
P4HB	GPR162	-0.113154	0.00378089	Tumor	0.0001	NA	Monocyte	other
P4HB	GPR162	0.106609	0.0354093	CD4	0.0001	NA	Monocyte	other
PDAP1	PDGFRB	-0.188453	5.31831e-07	Tumor	0.0001	NA	NK	other
PF4	CXCR3	0.046772	2.66094e-12	Tumor	0.0001	NA	CD4	other
PF4	CXCR3	0.046772	2.66094e-12	Tumor	0.0001	NA	NK	other
PF4	CXCR3	0.046772	2.66094e-12	Tumor	-0.0935685	0.0414629	CD8	other
PF4	LDLR	0.046772	2.66094e-12	Tumor	-0.0282337	0.0416484	Tumor	other
PF4	LDLR	0.046772	2.66094e-12	Tumor	0.0001	NA	CD4	other
PF4	LDLR	0.046772	2.66094e-12	Tumor	0.0001	NA	NK	other
PF4	LDLR	0.046772	2.66094e-12	Tumor	0.0001	NA	Monocyte	other
PF4	LDLR	0.046772	2.66094e-12	Tumor	0.0001	NA	CD8	other
PF4	PROCR	0.046772	2.66094e-12	Tumor	0.0001	NA	NK	other
PKM	CD44	-0.333088	4.93224e-11	Tumor	0.0001	NA	Tumor	other
PKM	CD44	-0.333088	4.93224e-11	Tumor	0.256966	7.76264e-05	CD4	other
PKM	CD44	-0.333088	4.93224e-11	Tumor	0.0001	NA	NK	other
PKM	CD44	-0.333088	4.93224e-11	Tumor	0.0001	NA	Monocyte	other
PKM	CD44	-0.333088	4.93224e-11	Tumor	0.0001	NA	CD8	other
PKM	CD44	0.0001	NA	CD4	0.256966	7.76264e-05	CD4	other
PKM	CD44	0.0001	NA	NK	0.256966	7.76264e-05	CD4	other
PKM	CD44	0.0001	NA	MonocyteMacrophage	0.256966	7.76264e-05	CD4	other
PKM	CD44	0.0001	NA	CD8	0.256966	7.76264e-05	CD4	other
PLAT	ITGAM	0.0121526	0.0207987	CD4	-0.0497557	0.00172568	Tumor	other
PLAT	ITGAM	0.0121526	0.0207987	CD4	0.0001	NA	NK	other
PLAT	ITGAM	0.0121526	0.0207987	CD4	0.0001	NA	Monocyte	other
PLAT	ITGAM	0.0121526	0.0207987	CD4	0.0001	NA	CD8	other
PLAT	ITGB2	0.0121526	0.0207987	CD4	0.0001	NA	Tumor	other
PLAT	ITGB2	0.0121526	0.0207987	CD4	0.0001	NA	CD4	other
PLAT	ITGB2	0.0121526	0.0207987	CD4	0.0001	NA	NK	other
PLAT	ITGB2	0.0121526	0.0207987	CD4	0.0001	NA	Monocyte	other
PLAT	ITGB2	0.0121526	0.0207987	CD4	0.0001	NA	CD8	other
PLAT	LRP1	0.0121526	0.0207987	CD4	0.0001	NA	Monocyte	other
PNOC	OPRL1	-0.383609	6.26399e-21	Tumor	0.0001	NA	Monocyte	other
PODXL2	SELL	0.0318464	0.000638645	Tumor	-0.265826	9.07144e-20	Tumor	other
PODXL2	SELL	0.0318464	0.000638645	Tumor	-0.393403	6.59984e-11	CD4	other
PODXL2	SELL	0.0318464	0.000638645	Tumor	0.0001	NA	NK	other
PODXL2	SELL	0.0318464	0.000638645	Tumor	0.0001	NA	Monocyte	other
PODXL2	SELL	0.0318464	0.000638645	Tumor	-0.491329	1.17478e-09	CD8	other
PRSS23	TMEM222	0.0001	NA	NK	-0.0441766	0.0340567	Tumor	other
PRSS23	TMEM222	0.0001	NA	CD8	-0.0441766	0.0340567	Tumor	other
PSAP	CELSR1	0.0001	NA	Tumor	0.0676962	0.000107761	Tumor	other
PSAP	CELSR1	0.0001	NA	CD4	0.0676962	0.000107761	Tumor	other
PSAP	CELSR1	0.0001	NA	NK	0.0676962	0.000107761	Tumor	other
PSAP	CELSR1	0.0001	NA	MonocyteMacrophage	0.0676962	0.000107761	Tumor	other
PSAP	CELSR1	0.0001	NA	CD8	0.0676962	0.000107761	Tumor	other
PSEN1	CD44	0.0001	NA	Tumor	0.256966	7.76264e-05	CD4	other
PSEN1	CD44	0.0001	NA	CD4	0.256966	7.76264e-05	CD4	other
PSEN1	CD44	0.0001	NA	NK	0.256966	7.76264e-05	CD4	other
PSEN1	CD44	0.0001	NA	MonocyteMacrophage	0.256966	7.76264e-05	CD4	other
PSEN1	CD44	0.0001	NA	CD8	0.256966	7.76264e-05	CD4	other
PTGS2	ALOX5	0.0001	NA	MonocyteMacrophage	-0.179452	0.00246732	Tumor	other
QDPR	DYSF	-0.0276066	0.0438016	Tumor	0.0001	NA	Monocyte	other
RNASE2	TLR2	0.0001	NA	MonocyteMacrophage	0.0184841	0.0145013	Tumor	other
RPS19	C5AR1	0.445405	3.78501e-14	Tumor	0.0001	NA	Monocyte	other
RPS19	C5AR1	0.246282	3.50395e-20	CD4	0.0001	NA	Monocyte	other
RPS19	C5AR1	0.201359	0.000982727	CD8	0.0001	NA	Monocyte	other
S100A8	TLR4	0.0881498	7.63711e-09	Tumor	0.0001	NA	Monocyte	other
S100A8	TLR4	0.0807392	4.24909e-06	CD4	0.0001	NA	Monocyte	other
S100A9	TLR4	0.102387	3.7119e-12	Tumor	0.0001	NA	Monocyte	other
S100A9	TLR4	0.124113	5.40232e-10	CD4	0.0001	NA	Monocyte	other
SELPLG	ESAM	-0.172755	1.37068e-06	CD4	0.010594	0.000580438	Tumor	other
SELPLG	ESAM	0.0001	NA	NK	0.010594	0.000580438	Tumor	other
SELPLG	ESAM	0.0001	NA	MonocyteMacrophage	0.010594	0.000580438	Tumor	other
SELPLG	ESAM	-0.171455	0.043552	CD8	0.010594	0.000580438	Tumor	other
SELPLG	ITGAM	-0.172755	1.37068e-06	CD4	-0.0497557	0.00172568	Tumor	other
SELPLG	ITGAM	-0.172755	1.37068e-06	CD4	0.0001	NA	NK	other
SELPLG	ITGAM	-0.172755	1.37068e-06	CD4	0.0001	NA	Monocyte	other
SELPLG	ITGAM	-0.172755	1.37068e-06	CD4	0.0001	NA	CD8	other
SELPLG	ITGAM	0.0001	NA	NK	-0.0497557	0.00172568	Tumor	other
SELPLG	ITGAM	0.0001	NA	MonocyteMacrophage	-0.0497557	0.00172568	Tumor	other
SELPLG	ITGAM	-0.171455	0.043552	CD8	-0.0497557	0.00172568	Tumor	other
SELPLG	ITGAM	-0.171455	0.043552	CD8	0.0001	NA	NK	other
SELPLG	ITGAM	-0.171455	0.043552	CD8	0.0001	NA	Monocyte	other
SELPLG	ITGAM	-0.171455	0.043552	CD8	0.0001	NA	CD8	other
SELPLG	ITGB2	-0.172755	1.37068e-06	CD4	0.0001	NA	Tumor	other
SELPLG	ITGB2	-0.172755	1.37068e-06	CD4	0.0001	NA	CD4	other
SELPLG	ITGB2	-0.172755	1.37068e-06	CD4	0.0001	NA	NK	other
SELPLG	ITGB2	-0.172755	1.37068e-06	CD4	0.0001	NA	Monocyte	other
SELPLG	ITGB2	-0.172755	1.37068e-06	CD4	0.0001	NA	CD8	other
SELPLG	ITGB2	-0.171455	0.043552	CD8	0.0001	NA	Tumor	other
SELPLG	ITGB2	-0.171455	0.043552	CD8	0.0001	NA	CD4	other
SELPLG	ITGB2	-0.171455	0.043552	CD8	0.0001	NA	NK	other
SELPLG	ITGB2	-0.171455	0.043552	CD8	0.0001	NA	Monocyte	other
SELPLG	ITGB2	-0.171455	0.043552	CD8	0.0001	NA	CD8	other
SELPLG	SELL	-0.172755	1.37068e-06	CD4	-0.265826	9.07144e-20	Tumor	other
SELPLG	SELL	-0.172755	1.37068e-06	CD4	-0.393403	6.59984e-11	CD4	other
SELPLG	SELL	-0.172755	1.37068e-06	CD4	0.0001	NA	NK	other
SELPLG	SELL	-0.172755	1.37068e-06	CD4	0.0001	NA	Monocyte	other
SELPLG	SELL	-0.172755	1.37068e-06	CD4	-0.491329	1.17478e-09	CD8	other
SELPLG	SELL	0.0001	NA	NK	-0.265826	9.07144e-20	Tumor	other
SELPLG	SELL	0.0001	NA	NK	-0.393403	6.59984e-11	CD4	other
SELPLG	SELL	0.0001	NA	NK	-0.491329	1.17478e-09	CD8	other
SELPLG	SELL	0.0001	NA	MonocyteMacrophage	-0.265826	9.07144e-20	Tumor	other
SELPLG	SELL	0.0001	NA	MonocyteMacrophage	-0.393403	6.59984e-11	CD4	other
SELPLG	SELL	0.0001	NA	MonocyteMacrophage	-0.491329	1.17478e-09	CD8	other
SELPLG	SELL	-0.171455	0.043552	CD8	-0.265826	9.07144e-20	Tumor	other
SELPLG	SELL	-0.171455	0.043552	CD8	-0.393403	6.59984e-11	CD4	other
SELPLG	SELL	-0.171455	0.043552	CD8	0.0001	NA	NK	other
SELPLG	SELL	-0.171455	0.043552	CD8	0.0001	NA	Monocyte	other
SELPLG	SELL	-0.171455	0.043552	CD8	-0.491329	1.17478e-09	CD8	other
SEMA4A	PLXND1	0.0001	NA	MonocyteMacrophage	-0.0399933	0.0219361	Tumor	other
SEMA4C	PLXNB2	0.0192035	0.042769	CD4	0.0001	NA	Monocyte	other
SEMA4D	CD72	0.0001	NA	Tumor	-0.263577	3.25779e-10	Tumor	other
SEMA4D	CD72	0.0001	NA	CD4	-0.263577	3.25779e-10	Tumor	other
SEMA4D	CD72	0.0001	NA	NK	-0.263577	3.25779e-10	Tumor	other
SEMA4D	CD72	0.0001	NA	MonocyteMacrophage	-0.263577	3.25779e-10	Tumor	other
SEMA4D	CD72	0.0001	NA	CD8	-0.263577	3.25779e-10	Tumor	other
SERPINA1	LRP1	0.0211955	5.96036e-05	Tumor	0.0001	NA	Monocyte	other
SPINT1	ST14	-0.0608144	0.000639034	Tumor	-0.190078	1.77397e-08	Tumor	other
SPINT1	ST14	-0.0608144	0.000639034	Tumor	0.0001	NA	Monocyte	other
SPINT1	ST14	0.0001	NA	MonocyteMacrophage	-0.190078	1.77397e-08	Tumor	other
SPON2	ITGAM	0.0001	NA	NK	-0.0497557	0.00172568	Tumor	other
SPON2	ITGAM	0.0001	NA	CD8	-0.0497557	0.00172568	Tumor	other
TCTN1	TMEM67	0.0001	NA	Tumor	-0.027675	0.0334414	Tumor	other
TIMP1	CD63	-0.095152	5.92371e-06	Tumor	-0.356246	4.91427e-13	Tumor	other
TIMP1	CD63	-0.095152	5.92371e-06	Tumor	0.0001	NA	CD4	other
TIMP1	CD63	-0.095152	5.92371e-06	Tumor	0.0001	NA	NK	other
TIMP1	CD63	-0.095152	5.92371e-06	Tumor	0.0001	NA	Monocyte	other
TIMP1	CD63	-0.095152	5.92371e-06	Tumor	0.0001	NA	CD8	other
TIMP1	CD63	0.107534	0.0063425	CD4	-0.356246	4.91427e-13	Tumor	other
TIMP1	CD63	0.107534	0.0063425	CD4	0.0001	NA	CD4	other
TIMP1	CD63	0.107534	0.0063425	CD4	0.0001	NA	NK	other
TIMP1	CD63	0.107534	0.0063425	CD4	0.0001	NA	Monocyte	other
TIMP1	CD63	0.107534	0.0063425	CD4	0.0001	NA	CD8	other
TIMP1	CD63	0.0001	NA	NK	-0.356246	4.91427e-13	Tumor	other
TIMP1	CD63	0.0001	NA	MonocyteMacrophage	-0.356246	4.91427e-13	Tumor	other
TIMP1	CD63	0.0001	NA	CD8	-0.356246	4.91427e-13	Tumor	other
TIMP2	ITGB1	0.0001	NA	MonocyteMacrophage	-0.555833	3.90765e-34	Tumor	other
TIMP2	ITGB1	0.0001	NA	MonocyteMacrophage	0.386918	0.031165	CD8	other
TNFSF10	TNFRSF10A	-0.08055	4.91962e-05	Tumor	0.0001	NA	Tumor	other
TNFSF10	TNFRSF10A	-0.08055	4.91962e-05	Tumor	0.0001	NA	CD4	other
TNFSF10	TNFRSF10A	-0.17641	5.81464e-05	CD4	0.0001	NA	Tumor	other
TNFSF10	TNFRSF10A	-0.17641	5.81464e-05	CD4	0.0001	NA	CD4	other
TNFSF10	TNFRSF10A	-0.474	0.000250281	MonocyteMacrophage	0.0001	NA	Tumor	other
TNFSF10	TNFRSF10A	-0.474	0.000250281	MonocyteMacrophage	0.0001	NA	CD4	other
TNFSF10	TNFRSF10B	-0.08055	4.91962e-05	Tumor	0.141635	3.53169e-20	Tumor	other
TNFSF10	TNFRSF10B	-0.08055	4.91962e-05	Tumor	0.0001	NA	Monocyte	other
TNFSF10	TNFRSF10B	-0.17641	5.81464e-05	CD4	0.141635	3.53169e-20	Tumor	other
TNFSF10	TNFRSF10B	-0.17641	5.81464e-05	CD4	0.0001	NA	Monocyte	other
TNFSF10	TNFRSF10B	0.0001	NA	NK	0.141635	3.53169e-20	Tumor	other
TNFSF10	TNFRSF10B	-0.474	0.000250281	MonocyteMacrophage	0.141635	3.53169e-20	Tumor	other
TNFSF10	TNFRSF10B	-0.474	0.000250281	MonocyteMacrophage	0.0001	NA	Monocyte	other
TNFSF10	TNFRSF10B	0.0001	NA	CD8	0.141635	3.53169e-20	Tumor	other
TNFSF10	TNFRSF10D	-0.08055	4.91962e-05	Tumor	0.0344367	0.000280209	Tumor	other
TNFSF10	TNFRSF10D	-0.17641	5.81464e-05	CD4	0.0344367	0.000280209	Tumor	other
TNFSF10	TNFRSF10D	0.0001	NA	NK	0.0344367	0.000280209	Tumor	other
TNFSF10	TNFRSF10D	-0.474	0.000250281	MonocyteMacrophage	0.0344367	0.000280209	Tumor	other
TNFSF10	TNFRSF10D	0.0001	NA	CD8	0.0344367	0.000280209	Tumor	other
TNFSF12	TNFRSF25	0.0001	NA	CD4	-0.0359445	0.0181599	Tumor	other
TNFSF12	TNFRSF25	0.0001	NA	CD4	-0.149087	0.00741039	CD4	other
TNFSF12	TNFRSF25	0.0001	NA	NK	-0.0359445	0.0181599	Tumor	other
TNFSF12	TNFRSF25	0.0001	NA	NK	-0.149087	0.00741039	CD4	other
TNFSF12	TNFRSF25	0.0001	NA	MonocyteMacrophage	-0.0359445	0.0181599	Tumor	other
TNFSF12	TNFRSF25	0.0001	NA	MonocyteMacrophage	-0.149087	0.00741039	CD4	other
TNFSF12	TNFRSF25	0.0001	NA	CD8	-0.0359445	0.0181599	Tumor	other
TNFSF12	TNFRSF25	0.0001	NA	CD8	-0.149087	0.00741039	CD4	other
TNFSF13B	TNFRSF13B	-0.442451	0.00356372	MonocyteMacrophage	-0.198838	4.14908e-06	Tumor	other
TNFSF13B	TNFRSF13C	-0.442451	0.00356372	MonocyteMacrophage	0.179336	6.87266e-06	Tumor	other
TNFSF13B	TNFRSF17	-0.442451	0.00356372	MonocyteMacrophage	-0.0402037	0.00638083	Tumor	other
TNF	LTBR	0.0001	NA	CD4	0.0241869	0.0188373	Tumor	other
TNF	LTBR	0.0001	NA	MonocyteMacrophage	0.0241869	0.0188373	Tumor	other
TNF	LTBR	0.0001	NA	CD8	0.0241869	0.0188373	Tumor	other
TNF	TNFRSF1A	0.0001	NA	CD4	-0.0386643	0.0410901	CD4	other
TNF	TNFRSF1A	0.0001	NA	CD4	-0.219961	0.000687403	Monocyte	other
TNF	TNFRSF1A	0.0001	NA	CD4	-0.166504	0.0232243	CD8	other
TNF	TNFRSF1A	0.0001	NA	MonocyteMacrophage	-0.0386643	0.0410901	CD4	other
TNF	TNFRSF1A	0.0001	NA	MonocyteMacrophage	-0.219961	0.000687403	Monocyte	other
TNF	TNFRSF1A	0.0001	NA	MonocyteMacrophage	-0.166504	0.0232243	CD8	other
TNF	TNFRSF1A	0.0001	NA	CD8	-0.0386643	0.0410901	CD4	other
TNF	TNFRSF1A	0.0001	NA	CD8	-0.219961	0.000687403	Monocyte	other
TNF	TNFRSF1A	0.0001	NA	CD8	-0.166504	0.0232243	CD8	other
TNF	TNFRSF1B	0.0001	NA	CD4	-0.0940979	8.80948e-08	Tumor	other
TNF	TNFRSF1B	0.0001	NA	MonocyteMacrophage	-0.0940979	8.80948e-08	Tumor	other
TNF	TNFRSF1B	0.0001	NA	CD8	-0.0940979	8.80948e-08	Tumor	other
TNF	TNFRSF21	0.0001	NA	CD4	0.0275605	0.00355921	Tumor	other
TNF	TNFRSF21	0.0001	NA	MonocyteMacrophage	0.0275605	0.00355921	Tumor	other
TNF	TNFRSF21	0.0001	NA	CD8	0.0275605	0.00355921	Tumor	other
UBA52	ERBB2	0.27509	7.43672e-14	Tumor	0.0001	NA	NK	other
UBA52	ERBB2	0.349423	1.48148e-25	CD4	0.0001	NA	NK	other
UBA52	ERBB2	0.27617	0.00803349	MonocyteMacrophage	0.0001	NA	NK	other
UBA52	ERBB2	0.264932	5.10269e-05	CD8	0.0001	NA	NK	other
UBA52	NOTCH1	0.27509	7.43672e-14	Tumor	0.0001	NA	NK	other
UBA52	NOTCH1	0.27509	7.43672e-14	Tumor	0.0001	NA	Monocyte	other
UBA52	NOTCH1	0.27509	7.43672e-14	Tumor	0.0001	NA	CD8	other
UBA52	NOTCH1	0.349423	1.48148e-25	CD4	0.0001	NA	NK	other
UBA52	NOTCH1	0.349423	1.48148e-25	CD4	0.0001	NA	Monocyte	other
UBA52	NOTCH1	0.349423	1.48148e-25	CD4	0.0001	NA	CD8	other
UBA52	NOTCH1	0.27617	0.00803349	MonocyteMacrophage	0.0001	NA	NK	other
UBA52	NOTCH1	0.27617	0.00803349	MonocyteMacrophage	0.0001	NA	Monocyte	other
UBA52	NOTCH1	0.27617	0.00803349	MonocyteMacrophage	0.0001	NA	CD8	other
UBA52	NOTCH1	0.264932	5.10269e-05	CD8	0.0001	NA	NK	other
UBA52	NOTCH1	0.264932	5.10269e-05	CD8	0.0001	NA	Monocyte	other
UBA52	NOTCH1	0.264932	5.10269e-05	CD8	0.0001	NA	CD8	other
UBA52	TGFBR1	0.27509	7.43672e-14	Tumor	0.0001	NA	NK	other
UBA52	TGFBR1	0.27509	7.43672e-14	Tumor	0.0001	NA	CD8	other
UBA52	TGFBR1	0.349423	1.48148e-25	CD4	0.0001	NA	NK	other
UBA52	TGFBR1	0.349423	1.48148e-25	CD4	0.0001	NA	CD8	other
UBA52	TGFBR1	0.27617	0.00803349	MonocyteMacrophage	0.0001	NA	NK	other
UBA52	TGFBR1	0.27617	0.00803349	MonocyteMacrophage	0.0001	NA	CD8	other
UBA52	TGFBR1	0.264932	5.10269e-05	CD8	0.0001	NA	NK	other
UBA52	TGFBR1	0.264932	5.10269e-05	CD8	0.0001	NA	CD8	other
UBA52	TGFBR2	0.27509	7.43672e-14	Tumor	-0.0965064	0.00278612	Tumor	other
UBA52	TGFBR2	0.27509	7.43672e-14	Tumor	0.0001	NA	CD4	other
UBA52	TGFBR2	0.27509	7.43672e-14	Tumor	0.0001	NA	NK	other
UBA52	TGFBR2	0.27509	7.43672e-14	Tumor	0.0001	NA	Monocyte	other
UBA52	TGFBR2	0.27509	7.43672e-14	Tumor	0.0001	NA	CD8	other
UBA52	TGFBR2	0.349423	1.48148e-25	CD4	-0.0965064	0.00278612	Tumor	other
UBA52	TGFBR2	0.349423	1.48148e-25	CD4	0.0001	NA	CD4	other
UBA52	TGFBR2	0.349423	1.48148e-25	CD4	0.0001	NA	NK	other
UBA52	TGFBR2	0.349423	1.48148e-25	CD4	0.0001	NA	Monocyte	other
UBA52	TGFBR2	0.349423	1.48148e-25	CD4	0.0001	NA	CD8	other
UBA52	TGFBR2	0.0001	NA	NK	-0.0965064	0.00278612	Tumor	other
UBA52	TGFBR2	0.27617	0.00803349	MonocyteMacrophage	-0.0965064	0.00278612	Tumor	other
UBA52	TGFBR2	0.27617	0.00803349	MonocyteMacrophage	0.0001	NA	CD4	other
UBA52	TGFBR2	0.27617	0.00803349	MonocyteMacrophage	0.0001	NA	NK	other
UBA52	TGFBR2	0.27617	0.00803349	MonocyteMacrophage	0.0001	NA	Monocyte	other
UBA52	TGFBR2	0.27617	0.00803349	MonocyteMacrophage	0.0001	NA	CD8	other
UBA52	TGFBR2	0.264932	5.10269e-05	CD8	-0.0965064	0.00278612	Tumor	other
UBA52	TGFBR2	0.264932	5.10269e-05	CD8	0.0001	NA	CD4	other
UBA52	TGFBR2	0.264932	5.10269e-05	CD8	0.0001	NA	NK	other
UBA52	TGFBR2	0.264932	5.10269e-05	CD8	0.0001	NA	Monocyte	other
UBA52	TGFBR2	0.264932	5.10269e-05	CD8	0.0001	NA	CD8	other
VCAM1	ITGA4	-0.0494282	0.00969244	CD8	0.0001	NA	Tumor	other
VCAM1	ITGA4	-0.0494282	0.00969244	CD8	0.0001	NA	CD4	other
VCAM1	ITGA4	-0.0494282	0.00969244	CD8	0.0001	NA	NK	other
VCAM1	ITGA4	-0.0494282	0.00969244	CD8	0.0001	NA	Monocyte	other
VCAM1	ITGA4	-0.0494282	0.00969244	CD8	0.0001	NA	CD8	other
VCAM1	ITGB1	-0.0494282	0.00969244	CD8	-0.555833	3.90765e-34	Tumor	other
VCAM1	ITGB1	-0.0494282	0.00969244	CD8	0.0001	NA	CD4	other
VCAM1	ITGB1	-0.0494282	0.00969244	CD8	0.0001	NA	NK	other
VCAM1	ITGB1	-0.0494282	0.00969244	CD8	0.0001	NA	Monocyte	other
VCAM1	ITGB1	-0.0494282	0.00969244	CD8	0.386918	0.031165	CD8	other
VCAM1	ITGB2	-0.0494282	0.00969244	CD8	0.0001	NA	Tumor	other
VCAM1	ITGB2	-0.0494282	0.00969244	CD8	0.0001	NA	CD4	other
VCAM1	ITGB2	-0.0494282	0.00969244	CD8	0.0001	NA	NK	other
VCAM1	ITGB2	-0.0494282	0.00969244	CD8	0.0001	NA	Monocyte	other
VCAM1	ITGB2	-0.0494282	0.00969244	CD8	0.0001	NA	CD8	other
VCAM1	ITGB7	-0.0494282	0.00969244	CD8	-0.272538	2.05941e-13	Tumor	other
VCAM1	ITGB7	-0.0494282	0.00969244	CD8	0.0001	NA	CD4	other
VCAM1	ITGB7	-0.0494282	0.00969244	CD8	0.0001	NA	NK	other
VCAM1	ITGB7	-0.0494282	0.00969244	CD8	-0.247625	0.0202623	CD8	other
VCAN	CD44	0.0001	NA	MonocyteMacrophage	0.256966	7.76264e-05	CD4	other
VCAN	ITGB1	0.0001	NA	MonocyteMacrophage	-0.555833	3.90765e-34	Tumor	other
VCAN	ITGB1	0.0001	NA	MonocyteMacrophage	0.386918	0.031165	CD8	other
VCAN	SELL	0.0001	NA	MonocyteMacrophage	-0.265826	9.07144e-20	Tumor	other
VCAN	SELL	0.0001	NA	MonocyteMacrophage	-0.393403	6.59984e-11	CD4	other
VCAN	SELL	0.0001	NA	MonocyteMacrophage	-0.491329	1.17478e-09	CD8	other
VCAN	TLR1	0.0001	NA	MonocyteMacrophage	0.0560972	7.42197e-05	Tumor	other
VCAN	TLR2	0.0001	NA	MonocyteMacrophage	0.0184841	0.0145013	Tumor	other
VIM	CD44	0.0001	NA	Tumor	0.256966	7.76264e-05	CD4	other
VIM	CD44	0.213137	0.0115604	CD4	0.0001	NA	Tumor	other
VIM	CD44	0.213137	0.0115604	CD4	0.256966	7.76264e-05	CD4	other
VIM	CD44	0.213137	0.0115604	CD4	0.0001	NA	NK	other
VIM	CD44	0.213137	0.0115604	CD4	0.0001	NA	Monocyte	other
VIM	CD44	0.213137	0.0115604	CD4	0.0001	NA	CD8	other
VIM	CD44	0.0001	NA	NK	0.256966	7.76264e-05	CD4	other
VIM	CD44	0.0001	NA	MonocyteMacrophage	0.256966	7.76264e-05	CD4	other
VIM	CD44	0.0001	NA	CD8	0.256966	7.76264e-05	CD4	other
WNT3	FZD8	-0.133063	2.18855e-07	Tumor	0.0073355	0.00649725	Tumor	other
WNT3	RYK	-0.133063	2.18855e-07	Tumor	0.0001	NA	Tumor	other
WNT3	RYK	-0.133063	2.18855e-07	Tumor	0.0001	NA	CD4	other
WNT3	RYK	-0.133063	2.18855e-07	Tumor	0.0001	NA	NK	other
WNT3	RYK	-0.133063	2.18855e-07	Tumor	0.0001	NA	Monocyte	other
WNT3	RYK	-0.133063	2.18855e-07	Tumor	0.0001	NA	CD8	other
HLA-DRB1	CD4	0.0574126	0.0200441	CD4	0.0001	NA	CD4	other
HLA-DRB1	CD4	0.0574126	0.0200441	CD4	0.0001	NA	Monocyte	other
HLA-DRB1	CD4	-0.424799	0.0036009	CD8	0.0001	NA	CD4	other
HLA-DRB1	CD4	-0.424799	0.0036009	CD8	0.0001	NA	Monocyte	other
CCL5	CCR1	0.302762	1.78685e-06	CD4	0.0001	NA	Monocyte	cytokine
CCL5	CXCR3	0.302762	1.78685e-06	CD4	0.0001	NA	CD4	cytokine
CCL5	CXCR3	0.302762	1.78685e-06	CD4	0.0001	NA	NK	cytokine
CCL5	CXCR3	0.302762	1.78685e-06	CD4	-0.0935685	0.0414629	CD8	cytokine
CCL5	CXCR3	0.0001	NA	NK	-0.0935685	0.0414629	CD8	cytokine
CCL5	CXCR3	0.0001	NA	MonocyteMacrophage	-0.0935685	0.0414629	CD8	cytokine
CCL5	CXCR3	0.0001	NA	CD8	-0.0935685	0.0414629	CD8	cytokine
IL15	IL2RA	0.0001	NA	NK	-0.179645	2.84171e-13	Tumor	cytokine
IL15	IL2RA	0.0001	NA	MonocyteMacrophage	-0.179645	2.84171e-13	Tumor	cytokine
IL15	IL2RG	0.0001	NA	NK	-0.344543	1.32791e-17	Tumor	cytokine
IL15	IL2RG	0.0001	NA	NK	-0.290004	3.37652e-06	CD4	cytokine
IL15	IL2RG	0.0001	NA	MonocyteMacrophage	-0.344543	1.32791e-17	Tumor	cytokine
IL15	IL2RG	0.0001	NA	MonocyteMacrophage	-0.290004	3.37652e-06	CD4	cytokine
IL16	CD4	-0.264515	9.65491e-14	Tumor	0.0001	NA	CD4	cytokine
IL16	CD4	-0.264515	9.65491e-14	Tumor	0.0001	NA	Monocyte	cytokine
IL16	CD4	-0.259124	1.84247e-09	CD4	0.0001	NA	CD4	cytokine
IL16	CD4	-0.259124	1.84247e-09	CD4	0.0001	NA	Monocyte	cytokine
IL16	CD4	-0.310141	0.000144698	CD8	0.0001	NA	CD4	cytokine
IL16	CD4	-0.310141	0.000144698	CD8	0.0001	NA	Monocyte	cytokine
IL16	KCNA3	-0.264515	9.65491e-14	Tumor	-0.0370274	0.0203674	Tumor	cytokine
IL16	KCNA3	-0.264515	9.65491e-14	Tumor	0.0001	NA	CD4	cytokine
IL16	KCNA3	-0.264515	9.65491e-14	Tumor	0.0001	NA	CD8	cytokine
IL16	KCNA3	-0.259124	1.84247e-09	CD4	-0.0370274	0.0203674	Tumor	cytokine
IL16	KCNA3	-0.259124	1.84247e-09	CD4	0.0001	NA	CD4	cytokine
IL16	KCNA3	-0.259124	1.84247e-09	CD4	0.0001	NA	CD8	cytokine
IL16	KCNA3	0.0001	NA	NK	-0.0370274	0.0203674	Tumor	cytokine
IL16	KCNA3	0.0001	NA	MonocyteMacrophage	-0.0370274	0.0203674	Tumor	cytokine
IL16	KCNA3	-0.310141	0.000144698	CD8	-0.0370274	0.0203674	Tumor	cytokine
IL16	KCNA3	-0.310141	0.000144698	CD8	0.0001	NA	CD4	cytokine
IL16	KCNA3	-0.310141	0.000144698	CD8	0.0001	NA	CD8	cytokine
IL18	CD48	-0.030701	0.00468759	Tumor	-0.32382	1.47834e-09	Tumor	cytokine
IL18	CD48	-0.030701	0.00468759	Tumor	0.198582	0.00430826	CD4	cytokine
IL18	CD48	-0.030701	0.00468759	Tumor	0.0001	NA	NK	cytokine
IL18	CD48	-0.030701	0.00468759	Tumor	0.0001	NA	Monocyte	cytokine
IL18	CD48	-0.030701	0.00468759	Tumor	0.0001	NA	CD8	cytokine
IL18	CD48	0.0001	NA	NK	-0.32382	1.47834e-09	Tumor	cytokine
IL18	CD48	0.0001	NA	NK	0.198582	0.00430826	CD4	cytokine
IL18	CD48	0.0001	NA	MonocyteMacrophage	-0.32382	1.47834e-09	Tumor	cytokine
IL18	CD48	0.0001	NA	MonocyteMacrophage	0.198582	0.00430826	CD4	cytokine
IL18	IL18R1	-0.030701	0.00468759	Tumor	0.0001	NA	NK	cytokine
IL18	IL18R1	-0.030701	0.00468759	Tumor	0.0001	NA	CD8	cytokine
IL18	IL18RAP	-0.030701	0.00468759	Tumor	0.0001	NA	NK	cytokine
IL18	IL18RAP	-0.030701	0.00468759	Tumor	0.0001	NA	CD8	cytokine
IL1B	ADRB2	0.0001	NA	MonocyteMacrophage	-0.0555812	0.0164959	Tumor	cytokine
IL23A	IL12RB1	-0.086266	0.000385914	Tumor	0.0001	NA	CD4	cytokine
IL23A	IL12RB1	-0.086266	0.000385914	Tumor	0.0001	NA	NK	cytokine
IL23A	IL12RB1	-0.086266	0.000385914	Tumor	0.0001	NA	CD8	cytokine
IL23A	IL12RB1	-0.0943705	0.00577423	CD4	0.0001	NA	CD4	cytokine
IL23A	IL12RB1	-0.0943705	0.00577423	CD4	0.0001	NA	NK	cytokine
IL23A	IL12RB1	-0.0943705	0.00577423	CD4	0.0001	NA	CD8	cytokine
IL6	IL6R	0.00679875	0.00649725	Tumor	-0.117361	0.0011132	CD4	cytokine
IL6	IL6R	0.00679875	0.00649725	Tumor	0.0001	NA	Monocyte	cytokine
IL6	IL6ST	0.00679875	0.00649725	Tumor	0.0001	NA	CD4	cytokine
IL6	IL6ST	0.00679875	0.00649725	Tumor	0.0001	NA	Monocyte	cytokine
IL6	IL6ST	0.00679875	0.00649725	Tumor	0.0001	NA	CD8	cytokine
IL7	IL2RG	-0.0506292	0.00495862	Tumor	-0.344543	1.32791e-17	Tumor	cytokine
IL7	IL2RG	-0.0506292	0.00495862	Tumor	-0.290004	3.37652e-06	CD4	cytokine
IL7	IL2RG	-0.0506292	0.00495862	Tumor	0.0001	NA	NK	cytokine
IL7	IL2RG	-0.0506292	0.00495862	Tumor	0.0001	NA	Monocyte	cytokine
IL7	IL2RG	-0.0506292	0.00495862	Tumor	0.0001	NA	CD8	cytokine
IL7	IL7R	-0.0506292	0.00495862	Tumor	-0.434513	6.36233e-11	CD4	cytokine
IL7	IL7R	-0.0506292	0.00495862	Tumor	0.0001	NA	NK	cytokine
IL7	IL7R	-0.0506292	0.00495862	Tumor	0.0001	NA	CD8	cytokine
IL8	CD79A	0.0001	NA	MonocyteMacrophage	-0.398485	6.26352e-27	Tumor	cytokine
BTLA	CD247	-0.0499099	0.00111517	Tumor	-0.129437	0.0495534	CD4	checkpoint
BTLA	CD247	-0.0499099	0.00111517	Tumor	0.0001	NA	NK	checkpoint
BTLA	CD247	-0.0499099	0.00111517	Tumor	0.0001	NA	CD8	checkpoint
BTLA	CD79A	-0.0499099	0.00111517	Tumor	-0.398485	6.26352e-27	Tumor	checkpoint
BTLA	CD79A	-0.0499099	0.00111517	Tumor	0.0001	NA	NK	checkpoint
BTLA	TNFRSF14	-0.0499099	0.00111517	Tumor	-0.104959	0.00434139	Tumor	checkpoint
BTLA	TNFRSF14	-0.0499099	0.00111517	Tumor	0.0001	NA	CD4	checkpoint
BTLA	TNFRSF14	-0.0499099	0.00111517	Tumor	0.0001	NA	NK	checkpoint
BTLA	TNFRSF14	-0.0499099	0.00111517	Tumor	0.0001	NA	Monocyte	checkpoint
BTLA	TNFRSF14	-0.0499099	0.00111517	Tumor	0.0001	NA	CD8	checkpoint
CD40LG	CD40	-0.139811	7.58025e-05	CD4	-0.277792	5.36568e-14	Tumor	checkpoint
CD40LG	CD40	-0.139811	7.58025e-05	CD4	0.0001	NA	Monocyte	checkpoint
CD40LG	ITGAM	-0.139811	7.58025e-05	CD4	-0.0497557	0.00172568	Tumor	checkpoint
CD40LG	ITGAM	-0.139811	7.58025e-05	CD4	0.0001	NA	NK	checkpoint
CD40LG	ITGAM	-0.139811	7.58025e-05	CD4	0.0001	NA	Monocyte	checkpoint
CD40LG	ITGAM	-0.139811	7.58025e-05	CD4	0.0001	NA	CD8	checkpoint
CD40LG	ITGB2	-0.139811	7.58025e-05	CD4	0.0001	NA	Tumor	checkpoint
CD40LG	ITGB2	-0.139811	7.58025e-05	CD4	0.0001	NA	CD4	checkpoint
CD40LG	ITGB2	-0.139811	7.58025e-05	CD4	0.0001	NA	NK	checkpoint
CD40LG	ITGB2	-0.139811	7.58025e-05	CD4	0.0001	NA	Monocyte	checkpoint
CD40LG	ITGB2	-0.139811	7.58025e-05	CD4	0.0001	NA	CD8	checkpoint
CD40LG	TRAF3	-0.139811	7.58025e-05	CD4	0.0001	NA	Tumor	checkpoint
CD40LG	TRAF3	-0.139811	7.58025e-05	CD4	0.0001	NA	CD4	checkpoint
CD40LG	TRAF3	-0.139811	7.58025e-05	CD4	0.0001	NA	NK	checkpoint
CD40LG	TRAF3	-0.139811	7.58025e-05	CD4	0.0001	NA	Monocyte	checkpoint
CD40LG	TRAF3	-0.139811	7.58025e-05	CD4	-0.0757278	0.0359655	CD8	checkpoint
CD70	CD27	0.387983	1.39382e-26	Tumor	-0.679844	8.89774e-46	Tumor	checkpoint
CD70	CD27	0.387983	1.39382e-26	Tumor	-0.546788	3.78507e-25	CD4	checkpoint
CD70	CD27	0.387983	1.39382e-26	Tumor	0.0001	NA	NK	checkpoint
CD70	CD27	0.387983	1.39382e-26	Tumor	-0.507049	2.53842e-20	CD8	checkpoint
TNFSF14	LTBR	-0.0892495	0.00505989	CD8	0.0241869	0.0188373	Tumor	checkpoint
TNFSF14	LTBR	-0.0892495	0.00505989	CD8	0.0001	NA	Monocyte	checkpoint
TNFSF14	TNFRSF14	-0.0892495	0.00505989	CD8	-0.104959	0.00434139	Tumor	checkpoint
TNFSF14	TNFRSF14	-0.0892495	0.00505989	CD8	0.0001	NA	CD4	checkpoint
TNFSF14	TNFRSF14	-0.0892495	0.00505989	CD8	0.0001	NA	NK	checkpoint
TNFSF14	TNFRSF14	-0.0892495	0.00505989	CD8	0.0001	NA	Monocyte	checkpoint
TNFSF14	TNFRSF14	-0.0892495	0.00505989	CD8	0.0001	NA	CD8	checkpoint
TNFSF9	TRAF2	0.0312194	2.2944e-05	Tumor	0.0001	NA	NK	checkpoint
CD80	CD28	0.0154646	0.000526912	Tumor	0.0001	NA	CD4	checkpoint
CD80	CTLA4	0.0154646	0.000526912	Tumor	0.0396643	7.51592e-05	CD4	checkpoint
CD86	CTLA4	0.0001	NA	MonocyteMacrophage	0.0396643	7.51592e-05	CD4	checkpoint
ICOSLG	ICOS	0.647453	1.30621e-92	Tumor	0.10399	4.08812e-05	CD4	checkpoint
ICOSLG	ICOS	0.647453	1.30621e-92	Tumor	0.0001	NA	CD8	checkpoint
TNFRSF14	BTLA	-0.104959	0.00434139	Tumor	-0.0499099	0.00111517	Tumor	checkpoint
TNFRSF14	BTLA	0.0001	NA	CD4	-0.0499099	0.00111517	Tumor	checkpoint
TNFRSF14	BTLA	0.0001	NA	NK	-0.0499099	0.00111517	Tumor	checkpoint
TNFRSF14	BTLA	0.0001	NA	MonocyteMacrophage	-0.0499099	0.00111517	Tumor	checkpoint
TNFRSF14	BTLA	0.0001	NA	CD8	-0.0499099	0.00111517	Tumor	checkpoint
LGALS9	HAVCR2	-0.111209	0.0137438	Tumor	-0.0461345	0.000443483	Tumor	checkpoint
LGALS9	HAVCR2	-0.111209	0.0137438	Tumor	0.0001	NA	NK	checkpoint
LGALS9	HAVCR2	-0.111209	0.0137438	Tumor	0.0001	NA	Monocyte	checkpoint
LGALS9	HAVCR2	0.0001	NA	CD4	-0.0461345	0.000443483	Tumor	checkpoint
LGALS9	HAVCR2	0.0001	NA	NK	-0.0461345	0.000443483	Tumor	checkpoint
LGALS9	HAVCR2	0.0001	NA	MonocyteMacrophage	-0.0461345	0.000443483	Tumor	checkpoint
LGALS9	HAVCR2	-0.0920124	0.000505491	CD8	-0.0461345	0.000443483	Tumor	checkpoint
LGALS9	HAVCR2	-0.0920124	0.000505491	CD8	0.0001	NA	NK	checkpoint
LGALS9	HAVCR2	-0.0920124	0.000505491	CD8	0.0001	NA	Monocyte	checkpoint

## Sheet: Post-treatment
Supplementary Table 7. Significant changes (NR vs. R) in ligand-receptor based cell-to-cell interactions in post-treatment samples.
ligand	receptor	cell_from_logFC	cell_from_q.value	cell_from	cell_to_logFC	cell_to_q.value	cell_to	comm_type
HBEGF	CD44	0.0001	NA	Monocyte	-0.228675	0.00404992	Monocyte	growth factor
HBEGF	CD82	0.0001	NA	Monocyte	0.0790786	0.00410215	NK	growth factor
HBEGF	CD9	0.0001	NA	Monocyte	-0.358132	4.21921e-07	Monocyte	growth factor
HGF	CD44	0.0001	NA	Monocyte	-0.228675	0.00404992	Monocyte	growth factor
TGFB1	CXCR4	0.0001	NA	CD4	-0.16792	0.0115684	Monocyte	growth factor
TGFB1	CXCR4	0.0001	NA	Monocyte	-0.16792	0.0115684	Monocyte	growth factor
TGFB1	CXCR4	0.0001	NA	NK	-0.16792	0.0115684	Monocyte	growth factor
TGFB1	CXCR4	0.0001	NA	CD8	-0.16792	0.0115684	Monocyte	growth factor
TGFB1	ITGAV	0.0001	NA	CD4	0.0326557	0.00644607	NK	growth factor
TGFB1	ITGAV	0.0001	NA	Monocyte	0.0326557	0.00644607	NK	growth factor
TGFB1	ITGAV	0.0001	NA	NK	0.0326557	0.00644607	NK	growth factor
TGFB1	ITGAV	0.0001	NA	CD8	0.0326557	0.00644607	NK	growth factor
VEGFA	ITGAV	0.0001	NA	Monocyte	0.0326557	0.00644607	NK	growth factor
VEGFA	ITGB1	0.0001	NA	Monocyte	0.180989	0.0139398	CD4	growth factor
VEGFA	ITGB1	0.0001	NA	Monocyte	0.245631	0.012722	NK	growth factor
VEGFA	ITGB1	0.0001	NA	Monocyte	0.52412	0.000877759	CD8	growth factor
ADAM15	ITGA5	0.0318906	0.0350297	CD4	0.0001	NA	Monocyte	other
ADAM15	ITGA5	0.0318906	0.0350297	CD4	0.0001	NA	NK	other
ADAM15	ITGA5	0.0318906	0.0350297	CD4	0.0001	NA	CD8	other
ADAM15	ITGA5	0.014509	0.0347475	NK	0.0001	NA	Monocyte	other
ADAM15	ITGA5	0.014509	0.0347475	NK	0.0001	NA	NK	other
ADAM15	ITGA5	0.014509	0.0347475	NK	0.0001	NA	CD8	other
ADAM15	ITGAV	0.0318906	0.0350297	CD4	0.0326557	0.00644607	NK	other
ADAM15	ITGAV	0.0001	NA	Monocyte	0.0326557	0.00644607	NK	other
ADAM15	ITGAV	0.014509	0.0347475	NK	0.0326557	0.00644607	NK	other
ADAM15	ITGB1	0.0318906	0.0350297	CD4	0.180989	0.0139398	CD4	other
ADAM15	ITGB1	0.0318906	0.0350297	CD4	0.0001	NA	Monocyte	other
ADAM15	ITGB1	0.0318906	0.0350297	CD4	0.245631	0.012722	NK	other
ADAM15	ITGB1	0.0318906	0.0350297	CD4	0.52412	0.000877759	CD8	other
ADAM15	ITGB1	0.0001	NA	Monocyte	0.180989	0.0139398	CD4	other
ADAM15	ITGB1	0.0001	NA	Monocyte	0.245631	0.012722	NK	other
ADAM15	ITGB1	0.0001	NA	Monocyte	0.52412	0.000877759	CD8	other
ADAM15	ITGB1	0.014509	0.0347475	NK	0.180989	0.0139398	CD4	other
ADAM15	ITGB1	0.014509	0.0347475	NK	0.0001	NA	Monocyte	other
ADAM15	ITGB1	0.014509	0.0347475	NK	0.245631	0.012722	NK	other
ADAM15	ITGB1	0.014509	0.0347475	NK	0.52412	0.000877759	CD8	other
ADAM17	ITGB1	0.0001	NA	CD4	0.180989	0.0139398	CD4	other
ADAM17	ITGB1	0.0001	NA	CD4	0.245631	0.012722	NK	other
ADAM17	ITGB1	0.0001	NA	CD4	0.52412	0.000877759	CD8	other
ADAM17	ITGB1	0.0001	NA	Monocyte	0.180989	0.0139398	CD4	other
ADAM17	ITGB1	0.0001	NA	Monocyte	0.245631	0.012722	NK	other
ADAM17	ITGB1	0.0001	NA	Monocyte	0.52412	0.000877759	CD8	other
ADAM17	ITGB1	0.0001	NA	NK	0.180989	0.0139398	CD4	other
ADAM17	ITGB1	0.0001	NA	NK	0.245631	0.012722	NK	other
ADAM17	ITGB1	0.0001	NA	NK	0.52412	0.000877759	CD8	other
ADAM17	ITGB1	0.0001	NA	CD8	0.180989	0.0139398	CD4	other
ADAM17	ITGB1	0.0001	NA	CD8	0.245631	0.012722	NK	other
ADAM17	ITGB1	0.0001	NA	CD8	0.52412	0.000877759	CD8	other
ADAM17	NOTCH1	0.0001	NA	CD4	0.0163035	0.02878	CD4	other
ADAM17	NOTCH1	0.0001	NA	Monocyte	0.0163035	0.02878	CD4	other
ADAM17	NOTCH1	0.0001	NA	NK	0.0163035	0.02878	CD4	other
ADAM17	NOTCH1	0.0001	NA	CD8	0.0163035	0.02878	CD4	other
ADAM9	ITGA6	0.0122921	0.0142953	CD4	0.0001	NA	CD4	other
ADAM9	ITGAV	0.0122921	0.0142953	CD4	0.0326557	0.00644607	NK	other
ADAM9	ITGAV	0.0001	NA	Monocyte	0.0326557	0.00644607	NK	other
ADAM9	ITGB1	0.0122921	0.0142953	CD4	0.180989	0.0139398	CD4	other
ADAM9	ITGB1	0.0122921	0.0142953	CD4	0.0001	NA	Monocyte	other
ADAM9	ITGB1	0.0122921	0.0142953	CD4	0.245631	0.012722	NK	other
ADAM9	ITGB1	0.0122921	0.0142953	CD4	0.52412	0.000877759	CD8	other
ADAM9	ITGB1	0.0001	NA	Monocyte	0.180989	0.0139398	CD4	other
ADAM9	ITGB1	0.0001	NA	Monocyte	0.245631	0.012722	NK	other
ADAM9	ITGB1	0.0001	NA	Monocyte	0.52412	0.000877759	CD8	other
ALOX5AP	ALOX5	0.21016	0.00178884	CD4	0.0001	NA	Monocyte	other
ANXA1	DYSF	-0.342316	8.71181e-05	Monocyte	0.0001	NA	Monocyte	other
ANXA1	FPR1	-0.342316	8.71181e-05	Monocyte	0.0001	NA	Monocyte	other
APP	CD74	0.0001	NA	CD4	0.521743	6.16224e-09	CD4	other
APP	CD74	0.0001	NA	CD4	0.819946	1.29803e-05	NK	other
APP	CD74	0.0001	NA	Monocyte	0.521743	6.16224e-09	CD4	other
APP	CD74	0.0001	NA	Monocyte	0.819946	1.29803e-05	NK	other
B2M	CD247	0.268586	2.26908e-08	CD4	0.0001	NA	CD4	other
B2M	CD247	0.268586	2.26908e-08	CD4	-0.99106	3.29349e-05	NK	other
B2M	CD247	0.268586	2.26908e-08	CD4	0.0001	NA	CD8	other
B2M	CD247	0.0001	NA	Monocyte	-0.99106	3.29349e-05	NK	other
B2M	CD247	-0.411474	2.12085e-06	NK	0.0001	NA	CD4	other
B2M	CD247	-0.411474	2.12085e-06	NK	-0.99106	3.29349e-05	NK	other
B2M	CD247	-0.411474	2.12085e-06	NK	0.0001	NA	CD8	other
B2M	CD247	0.227627	1.2444e-05	CD8	0.0001	NA	CD4	other
B2M	CD247	0.227627	1.2444e-05	CD8	-0.99106	3.29349e-05	NK	other
B2M	CD247	0.227627	1.2444e-05	CD8	0.0001	NA	CD8	other
B2M	CD3D	0.268586	2.26908e-08	CD4	0.0001	NA	CD4	other
B2M	CD3D	0.268586	2.26908e-08	CD4	0.0001	NA	Monocyte	other
B2M	CD3D	0.268586	2.26908e-08	CD4	1.86475	2.37251e-31	NK	other
B2M	CD3D	0.268586	2.26908e-08	CD4	0.0001	NA	CD8	other
B2M	CD3D	0.0001	NA	Monocyte	1.86475	2.37251e-31	NK	other
B2M	CD3D	-0.411474	2.12085e-06	NK	0.0001	NA	CD4	other
B2M	CD3D	-0.411474	2.12085e-06	NK	0.0001	NA	Monocyte	other
B2M	CD3D	-0.411474	2.12085e-06	NK	1.86475	2.37251e-31	NK	other
B2M	CD3D	-0.411474	2.12085e-06	NK	0.0001	NA	CD8	other
B2M	CD3D	0.227627	1.2444e-05	CD8	0.0001	NA	CD4	other
B2M	CD3D	0.227627	1.2444e-05	CD8	0.0001	NA	Monocyte	other
B2M	CD3D	0.227627	1.2444e-05	CD8	1.86475	2.37251e-31	NK	other
B2M	CD3D	0.227627	1.2444e-05	CD8	0.0001	NA	CD8	other
B2M	CD3G	0.268586	2.26908e-08	CD4	0.0001	NA	CD4	other
B2M	CD3G	0.268586	2.26908e-08	CD4	0.943154	2.37251e-31	NK	other
B2M	CD3G	0.268586	2.26908e-08	CD4	0.0001	NA	CD8	other
B2M	CD3G	0.0001	NA	Monocyte	0.943154	2.37251e-31	NK	other
B2M	CD3G	-0.411474	2.12085e-06	NK	0.0001	NA	CD4	other
B2M	CD3G	-0.411474	2.12085e-06	NK	0.943154	2.37251e-31	NK	other
B2M	CD3G	-0.411474	2.12085e-06	NK	0.0001	NA	CD8	other
B2M	CD3G	0.227627	1.2444e-05	CD8	0.0001	NA	CD4	other
B2M	CD3G	0.227627	1.2444e-05	CD8	0.943154	2.37251e-31	NK	other
B2M	CD3G	0.227627	1.2444e-05	CD8	0.0001	NA	CD8	other
B2M	HLA-F	0.268586	2.26908e-08	CD4	0.0001	NA	CD4	other
B2M	HLA-F	0.268586	2.26908e-08	CD4	0.0001	NA	Monocyte	other
B2M	HLA-F	0.268586	2.26908e-08	CD4	0.0001	NA	NK	other
B2M	HLA-F	0.268586	2.26908e-08	CD4	0.0001	NA	CD8	other
B2M	HLA-F	-0.411474	2.12085e-06	NK	0.0001	NA	CD4	other
B2M	HLA-F	-0.411474	2.12085e-06	NK	0.0001	NA	Monocyte	other
B2M	HLA-F	-0.411474	2.12085e-06	NK	0.0001	NA	NK	other
B2M	HLA-F	-0.411474	2.12085e-06	NK	0.0001	NA	CD8	other
B2M	HLA-F	0.227627	1.2444e-05	CD8	0.0001	NA	CD4	other
B2M	HLA-F	0.227627	1.2444e-05	CD8	0.0001	NA	Monocyte	other
B2M	HLA-F	0.227627	1.2444e-05	CD8	0.0001	NA	NK	other
B2M	HLA-F	0.227627	1.2444e-05	CD8	0.0001	NA	CD8	other
B2M	KIR2DL3	0.268586	2.26908e-08	CD4	0.0001	NA	NK	other
B2M	KIR2DL3	-0.411474	2.12085e-06	NK	0.0001	NA	NK	other
B2M	KIR2DL3	0.227627	1.2444e-05	CD8	0.0001	NA	NK	other
B2M	KIR3DL1	0.268586	2.26908e-08	CD4	0.0001	NA	NK	other
B2M	KIR3DL1	-0.411474	2.12085e-06	NK	0.0001	NA	NK	other
B2M	KIR3DL1	0.227627	1.2444e-05	CD8	0.0001	NA	NK	other
B2M	KLRC1	0.268586	2.26908e-08	CD4	-0.813141	0.00168323	NK	other
B2M	KLRC1	0.268586	2.26908e-08	CD4	0.0001	NA	CD8	other
B2M	KLRC1	0.0001	NA	Monocyte	-0.813141	0.00168323	NK	other
B2M	KLRC1	-0.411474	2.12085e-06	NK	-0.813141	0.00168323	NK	other
B2M	KLRC1	-0.411474	2.12085e-06	NK	0.0001	NA	CD8	other
B2M	KLRC1	0.227627	1.2444e-05	CD8	-0.813141	0.00168323	NK	other
B2M	KLRC1	0.227627	1.2444e-05	CD8	0.0001	NA	CD8	other
B2M	KLRD1	0.268586	2.26908e-08	CD4	0.152602	1.82788e-10	CD4	other
B2M	KLRD1	0.268586	2.26908e-08	CD4	-1.18063	2.28849e-07	NK	other
B2M	KLRD1	0.268586	2.26908e-08	CD4	0.0001	NA	CD8	other
B2M	KLRD1	0.0001	NA	Monocyte	0.152602	1.82788e-10	CD4	other
B2M	KLRD1	0.0001	NA	Monocyte	-1.18063	2.28849e-07	NK	other
B2M	KLRD1	-0.411474	2.12085e-06	NK	0.152602	1.82788e-10	CD4	other
B2M	KLRD1	-0.411474	2.12085e-06	NK	-1.18063	2.28849e-07	NK	other
B2M	KLRD1	-0.411474	2.12085e-06	NK	0.0001	NA	CD8	other
B2M	KLRD1	0.227627	1.2444e-05	CD8	0.152602	1.82788e-10	CD4	other
B2M	KLRD1	0.227627	1.2444e-05	CD8	-1.18063	2.28849e-07	NK	other
B2M	KLRD1	0.227627	1.2444e-05	CD8	0.0001	NA	CD8	other
B2M	LILRB1	0.268586	2.26908e-08	CD4	0.0001	NA	Monocyte	other
B2M	LILRB1	0.268586	2.26908e-08	CD4	0.0001	NA	NK	other
B2M	LILRB1	0.268586	2.26908e-08	CD4	0.0001	NA	CD8	other
B2M	LILRB1	-0.411474	2.12085e-06	NK	0.0001	NA	Monocyte	other
B2M	LILRB1	-0.411474	2.12085e-06	NK	0.0001	NA	NK	other
B2M	LILRB1	-0.411474	2.12085e-06	NK	0.0001	NA	CD8	other
B2M	LILRB1	0.227627	1.2444e-05	CD8	0.0001	NA	Monocyte	other
B2M	LILRB1	0.227627	1.2444e-05	CD8	0.0001	NA	NK	other
B2M	LILRB1	0.227627	1.2444e-05	CD8	0.0001	NA	CD8	other
B2M	LILRB2	0.268586	2.26908e-08	CD4	0.0001	NA	Monocyte	other
B2M	LILRB2	-0.411474	2.12085e-06	NK	0.0001	NA	Monocyte	other
B2M	LILRB2	0.227627	1.2444e-05	CD8	0.0001	NA	Monocyte	other
B2M	TFRC	0.268586	2.26908e-08	CD4	0.0001	NA	CD4	other
B2M	TFRC	0.268586	2.26908e-08	CD4	0.0001	NA	Monocyte	other
B2M	TFRC	0.268586	2.26908e-08	CD4	0.0001	NA	CD8	other
B2M	TFRC	-0.411474	2.12085e-06	NK	0.0001	NA	CD4	other
B2M	TFRC	-0.411474	2.12085e-06	NK	0.0001	NA	Monocyte	other
B2M	TFRC	-0.411474	2.12085e-06	NK	0.0001	NA	CD8	other
B2M	TFRC	0.227627	1.2444e-05	CD8	0.0001	NA	CD4	other
B2M	TFRC	0.227627	1.2444e-05	CD8	0.0001	NA	Monocyte	other
B2M	TFRC	0.227627	1.2444e-05	CD8	0.0001	NA	CD8	other
C1QA	CD93	0.00811385	0.0142953	CD4	0.0001	NA	Monocyte	other
C1QA	CR1	0.00811385	0.0142953	CD4	0.0001	NA	Monocyte	other
C5orf55	TRAF2	0.0607731	0.000601642	NK	0.103336	1.93349e-05	NK	other
CALM1	FAS	0.0001	NA	CD4	0.169963	3.84237e-07	NK	other
CALM1	FAS	0.0001	NA	Monocyte	0.169963	3.84237e-07	NK	other
CALM1	FAS	0.0001	NA	NK	0.169963	3.84237e-07	NK	other
CALM1	FAS	0.0001	NA	CD8	0.169963	3.84237e-07	NK	other
CALM1	HMMR	0.0001	NA	CD4	0.0154112	0.00014258	CD4	other
CALM1	HMMR	0.0001	NA	CD4	0.327293	9.81665e-16	NK	other
CALM1	HMMR	0.0001	NA	Monocyte	0.0154112	0.00014258	CD4	other
CALM1	HMMR	0.0001	NA	Monocyte	0.327293	9.81665e-16	NK	other
CALM1	HMMR	0.0001	NA	NK	0.0154112	0.00014258	CD4	other
CALM1	HMMR	0.0001	NA	NK	0.327293	9.81665e-16	NK	other
CALM1	HMMR	0.0001	NA	CD8	0.0154112	0.00014258	CD4	other
CALM1	HMMR	0.0001	NA	CD8	0.327293	9.81665e-16	NK	other
CALM1	KCNN4	0.0001	NA	CD4	0.0441196	0.00594959	NK	other
CALM1	KCNN4	0.0001	NA	Monocyte	0.0441196	0.00594959	NK	other
CALM1	KCNN4	0.0001	NA	NK	0.0441196	0.00594959	NK	other
CALM1	KCNN4	0.0001	NA	CD8	0.0441196	0.00594959	NK	other
CALM1	KCNQ5	0.0001	NA	CD4	0.0691886	5.93181e-05	NK	other
CALM1	KCNQ5	0.0001	NA	Monocyte	0.0691886	5.93181e-05	NK	other
CALM1	KCNQ5	0.0001	NA	NK	0.0691886	5.93181e-05	NK	other
CALM1	KCNQ5	0.0001	NA	CD8	0.0691886	5.93181e-05	NK	other
CALM1	PTPRA	0.0001	NA	CD4	-0.16582	0.0265792	CD4	other
CALM1	PTPRA	0.0001	NA	Monocyte	-0.16582	0.0265792	CD4	other
CALM1	PTPRA	0.0001	NA	NK	-0.16582	0.0265792	CD4	other
CALM1	PTPRA	0.0001	NA	CD8	-0.16582	0.0265792	CD4	other
CALM2	INSR	0.509273	0.0214148	NK	0.0001	NA	Monocyte	other
CALM2	KCNQ1	0.509273	0.0214148	NK	0.0001	NA	Monocyte	other
CALM2	KCNQ5	0.0001	NA	CD4	0.0691886	5.93181e-05	NK	other
CALM2	KCNQ5	0.0001	NA	Monocyte	0.0691886	5.93181e-05	NK	other
CALM2	KCNQ5	0.509273	0.0214148	NK	0.0691886	5.93181e-05	NK	other
CALM2	KCNQ5	0.0001	NA	CD8	0.0691886	5.93181e-05	NK	other
CALM2	PPAPDC2	0.509273	0.0214148	NK	0.0001	NA	CD4	other
CALM2	SELL	0.509273	0.0214148	NK	0.0001	NA	CD4	other
CALM2	SELL	0.509273	0.0214148	NK	0.0001	NA	Monocyte	other
CALM2	SELL	0.509273	0.0214148	NK	0.0001	NA	NK	other
CALM2	SELL	0.509273	0.0214148	NK	0.0001	NA	CD8	other
CALM3	INSR	0.281747	0.000758752	CD4	0.0001	NA	Monocyte	other
CALM3	INSR	1.0329	3.29016e-09	NK	0.0001	NA	Monocyte	other
CALM3	KCNQ1	0.281747	0.000758752	CD4	0.0001	NA	Monocyte	other
CALM3	KCNQ1	1.0329	3.29016e-09	NK	0.0001	NA	Monocyte	other
CALM3	KCNQ5	0.281747	0.000758752	CD4	0.0691886	5.93181e-05	NK	other
CALM3	KCNQ5	0.0001	NA	Monocyte	0.0691886	5.93181e-05	NK	other
CALM3	KCNQ5	1.0329	3.29016e-09	NK	0.0691886	5.93181e-05	NK	other
CALM3	KCNQ5	0.0001	NA	CD8	0.0691886	5.93181e-05	NK	other
CALM3	PPAPDC2	0.281747	0.000758752	CD4	0.0001	NA	CD4	other
CALM3	PPAPDC2	1.0329	3.29016e-09	NK	0.0001	NA	CD4	other
CALM3	SELL	0.281747	0.000758752	CD4	0.0001	NA	CD4	other
CALM3	SELL	0.281747	0.000758752	CD4	0.0001	NA	Monocyte	other
CALM3	SELL	0.281747	0.000758752	CD4	0.0001	NA	NK	other
CALM3	SELL	0.281747	0.000758752	CD4	0.0001	NA	CD8	other
CALM3	SELL	1.0329	3.29016e-09	NK	0.0001	NA	CD4	other
CALM3	SELL	1.0329	3.29016e-09	NK	0.0001	NA	Monocyte	other
CALM3	SELL	1.0329	3.29016e-09	NK	0.0001	NA	NK	other
CALM3	SELL	1.0329	3.29016e-09	NK	0.0001	NA	CD8	other
CALR	ITGAV	0.0001	NA	CD4	0.0326557	0.00644607	NK	other
CALR	ITGAV	0.0001	NA	Monocyte	0.0326557	0.00644607	NK	other
CALR	ITGAV	0.0001	NA	NK	0.0326557	0.00644607	NK	other
CALR	ITGAV	0.0001	NA	CD8	0.0326557	0.00644607	NK	other
CCL3L1	CCR3	0.0001	NA	Monocyte	0.027068	0.00594959	NK	other
CCL3L1	CCR5	0.0001	NA	Monocyte	0.0836805	5.56187e-07	NK	other
CCL3L3	CCR5	0.0001	NA	NK	0.0836805	5.56187e-07	NK	other
CD14	ITGA4	0.0363793	0.00654968	CD4	-0.215816	0.0149393	CD4	other
CD14	ITGA4	0.0363793	0.00654968	CD4	0.0001	NA	Monocyte	other
CD14	ITGA4	0.0363793	0.00654968	CD4	0.0001	NA	NK	other
CD14	ITGA4	0.0363793	0.00654968	CD4	-0.350545	0.0228711	CD8	other
CD14	ITGA4	0.0001	NA	Monocyte	-0.215816	0.0149393	CD4	other
CD14	ITGA4	0.0001	NA	Monocyte	-0.350545	0.0228711	CD8	other
CD14	ITGB1	0.0363793	0.00654968	CD4	0.180989	0.0139398	CD4	other
CD14	ITGB1	0.0363793	0.00654968	CD4	0.0001	NA	Monocyte	other
CD14	ITGB1	0.0363793	0.00654968	CD4	0.245631	0.012722	NK	other
CD14	ITGB1	0.0363793	0.00654968	CD4	0.52412	0.000877759	CD8	other
CD14	ITGB1	0.0001	NA	Monocyte	0.180989	0.0139398	CD4	other
CD14	ITGB1	0.0001	NA	Monocyte	0.245631	0.012722	NK	other
CD14	ITGB1	0.0001	NA	Monocyte	0.52412	0.000877759	CD8	other
CD55	EMR2	0.0001	NA	CD4	0.0251753	0.00644607	NK	other
CD55	EMR2	0.0001	NA	Monocyte	0.0251753	0.00644607	NK	other
CD55	EMR2	0.0001	NA	NK	0.0251753	0.00644607	NK	other
CD55	EMR2	0.0001	NA	CD8	0.0251753	0.00644607	NK	other
COL6A2	ITGB1	0.0001	NA	CD4	0.180989	0.0139398	CD4	other
COL6A2	ITGB1	0.0001	NA	CD4	0.245631	0.012722	NK	other
COL6A2	ITGB1	0.0001	NA	CD4	0.52412	0.000877759	CD8	other
COL6A2	ITGB1	0.0001	NA	NK	0.180989	0.0139398	CD4	other
COL6A2	ITGB1	0.0001	NA	NK	0.245631	0.012722	NK	other
COL6A2	ITGB1	0.0001	NA	NK	0.52412	0.000877759	CD8	other
COL6A2	ITGB1	0.0001	NA	CD8	0.180989	0.0139398	CD4	other
COL6A2	ITGB1	0.0001	NA	CD8	0.245631	0.012722	NK	other
COL6A2	ITGB1	0.0001	NA	CD8	0.52412	0.000877759	CD8	other
CTHRC1	FZD6	0.0261656	0.00594959	NK	0.0164878	0.0142953	CD4	other
DUSP18	CD151	0.0001	NA	Monocyte	0.119422	0.0168734	Monocyte	other
DUSP18	ITGB1	0.0001	NA	Monocyte	0.180989	0.0139398	CD4	other
DUSP18	ITGB1	0.0001	NA	Monocyte	0.245631	0.012722	NK	other
DUSP18	ITGB1	0.0001	NA	Monocyte	0.52412	0.000877759	CD8	other
DUSP18	RPSA	0.0001	NA	Monocyte	0.397593	1.99804e-11	CD4	other
DUSP18	RPSA	0.0001	NA	Monocyte	0.334767	7.66423e-06	Monocyte	other
DUSP18	RPSA	0.0001	NA	Monocyte	0.574689	3.69304e-07	NK	other
F13A1	ITGA4	0.0001	NA	Monocyte	-0.215816	0.0149393	CD4	other
F13A1	ITGA4	0.0001	NA	Monocyte	-0.350545	0.0228711	CD8	other
F13A1	ITGB1	0.0001	NA	Monocyte	0.180989	0.0139398	CD4	other
F13A1	ITGB1	0.0001	NA	Monocyte	0.245631	0.012722	NK	other
F13A1	ITGB1	0.0001	NA	Monocyte	0.52412	0.000877759	CD8	other
F8	ASGR2	0.0585318	5.93181e-05	NK	0.0001	NA	Monocyte	other
F8	LDLR	0.0585318	5.93181e-05	NK	0.0001	NA	Monocyte	other
F8	LDLR	0.0585318	5.93181e-05	NK	0.0001	NA	CD8	other
F8	LRP1	0.0585318	5.93181e-05	NK	0.0001	NA	Monocyte	other
FASLG	FAS	0.0001	NA	NK	0.169963	3.84237e-07	NK	other
GAS6	MERTK	0.0001	NA	Monocyte	0.0331938	0.0344639	Monocyte	other
GNAI2	CCR5	0.0001	NA	CD4	0.0836805	5.56187e-07	NK	other
GNAI2	CCR5	0.0001	NA	Monocyte	0.0836805	5.56187e-07	NK	other
GNAI2	CCR5	0.0001	NA	NK	0.0836805	5.56187e-07	NK	other
GNAI2	CCR5	0.0001	NA	CD8	0.0836805	5.56187e-07	NK	other
GNAI2	CXCR3	0.0001	NA	CD4	0.17545	2.83661e-05	NK	other
GNAI2	CXCR3	0.0001	NA	Monocyte	0.17545	2.83661e-05	NK	other
GNAI2	CXCR3	0.0001	NA	NK	0.17545	2.83661e-05	NK	other
GNAI2	CXCR3	0.0001	NA	CD8	0.17545	2.83661e-05	NK	other
GNAI2	F2R	0.0001	NA	CD4	0.174948	0.000889993	NK	other
GNAI2	F2R	0.0001	NA	Monocyte	0.174948	0.000889993	NK	other
GNAI2	F2R	0.0001	NA	NK	0.174948	0.000889993	NK	other
GNAI2	F2R	0.0001	NA	CD8	0.174948	0.000889993	NK	other
GNAI2	S1PR4	0.0001	NA	CD4	0.190468	0.0284714	NK	other
GNAI2	S1PR4	0.0001	NA	Monocyte	0.190468	0.0284714	NK	other
GNAI2	S1PR4	0.0001	NA	NK	0.190468	0.0284714	NK	other
GNAI2	S1PR4	0.0001	NA	CD8	0.190468	0.0284714	NK	other
GNAI2	S1PR5	0.0001	NA	CD4	-0.408471	0.0391095	NK	other
GNAI2	S1PR5	0.0001	NA	Monocyte	-0.408471	0.0391095	NK	other
GNAI2	S1PR5	0.0001	NA	NK	-0.408471	0.0391095	NK	other
GNAI2	S1PR5	0.0001	NA	CD8	-0.408471	0.0391095	NK	other
GNAS	ADCY7	0.58627	8.55667e-05	NK	0.0001	NA	CD4	other
GNAS	ADCY7	0.58627	8.55667e-05	NK	0.0001	NA	Monocyte	other
GNAS	ADCY7	0.58627	8.55667e-05	NK	0.0001	NA	NK	other
GNAS	ADCY7	0.58627	8.55667e-05	NK	0.0001	NA	CD8	other
GNAS	ADCY9	0.58627	8.55667e-05	NK	0.0001	NA	NK	other
GNAS	ADCY9	0.58627	8.55667e-05	NK	0.0001	NA	CD8	other
GNAS	PTGDR	0.58627	8.55667e-05	NK	0.0001	NA	NK	other
GNAS	PTGDR	0.58627	8.55667e-05	NK	0.0001	NA	CD8	other
GNAS	PTGIR	0.0001	NA	CD4	0.0380955	1.30774e-05	CD4	other
GNAS	PTGIR	0.0001	NA	Monocyte	0.0380955	1.30774e-05	CD4	other
GNAS	PTGIR	0.58627	8.55667e-05	NK	0.0380955	1.30774e-05	CD4	other
GNAS	PTGIR	0.58627	8.55667e-05	NK	0.0001	NA	Monocyte	other
GNAS	PTGIR	0.0001	NA	CD8	0.0380955	1.30774e-05	CD4	other
GNAS	VIPR1	0.58627	8.55667e-05	NK	0.0001	NA	CD4	other
GNAS	VIPR1	0.58627	8.55667e-05	NK	0.0001	NA	Monocyte	other
GPI	AMFR	0.0660681	0.0170501	CD4	0.0001	NA	CD4	other
GPI	AMFR	0.0660681	0.0170501	CD4	0.0001	NA	Monocyte	other
GPI	AMFR	0.0660681	0.0170501	CD4	0.0847913	0.00206916	NK	other
GPI	AMFR	0.0660681	0.0170501	CD4	0.0001	NA	CD8	other
GPI	AMFR	0.0001	NA	Monocyte	0.0847913	0.00206916	NK	other
GPI	AMFR	0.29624	2.47501e-08	NK	0.0001	NA	CD4	other
GPI	AMFR	0.29624	2.47501e-08	NK	0.0001	NA	Monocyte	other
GPI	AMFR	0.29624	2.47501e-08	NK	0.0847913	0.00206916	NK	other
GPI	AMFR	0.29624	2.47501e-08	NK	0.0001	NA	CD8	other
GPI	AMFR	0.0001	NA	CD8	0.0847913	0.00206916	NK	other
GSTP1	TRAF2	0.0001	NA	CD4	0.103336	1.93349e-05	NK	other
GSTP1	TRAF2	0.0001	NA	Monocyte	0.103336	1.93349e-05	NK	other
GSTP1	TRAF2	0.423999	0.0469837	NK	0.103336	1.93349e-05	NK	other
GSTP1	TRAF2	0.0001	NA	CD8	0.103336	1.93349e-05	NK	other
GZMB	IGF2R	0.239548	2.65946e-14	CD4	0.0001	NA	CD4	other
GZMB	IGF2R	0.239548	2.65946e-14	CD4	0.0001	NA	Monocyte	other
GZMB	IGF2R	0.239548	2.65946e-14	CD4	0.0001	NA	NK	other
GZMB	IGF2R	0.239548	2.65946e-14	CD4	0.0001	NA	CD8	other
GZMB	IGF2R	-0.848918	0.00331574	NK	0.0001	NA	CD4	other
GZMB	IGF2R	-0.848918	0.00331574	NK	0.0001	NA	Monocyte	other
GZMB	IGF2R	-0.848918	0.00331574	NK	0.0001	NA	NK	other
GZMB	IGF2R	-0.848918	0.00331574	NK	0.0001	NA	CD8	other
GZMB	IGF2R	1.26963	2.50156e-11	CD8	0.0001	NA	CD4	other
GZMB	IGF2R	1.26963	2.50156e-11	CD8	0.0001	NA	Monocyte	other
GZMB	IGF2R	1.26963	2.50156e-11	CD8	0.0001	NA	NK	other
GZMB	IGF2R	1.26963	2.50156e-11	CD8	0.0001	NA	CD8	other
GZMB	PGRMC1	0.239548	2.65946e-14	CD4	0.0001	NA	CD4	other
GZMB	PGRMC1	0.239548	2.65946e-14	CD4	0.0001	NA	Monocyte	other
GZMB	PGRMC1	0.239548	2.65946e-14	CD4	0.253959	2.7289e-07	NK	other
GZMB	PGRMC1	0.239548	2.65946e-14	CD4	0.0001	NA	CD8	other
GZMB	PGRMC1	0.0001	NA	Monocyte	0.253959	2.7289e-07	NK	other
GZMB	PGRMC1	-0.848918	0.00331574	NK	0.0001	NA	CD4	other
GZMB	PGRMC1	-0.848918	0.00331574	NK	0.0001	NA	Monocyte	other
GZMB	PGRMC1	-0.848918	0.00331574	NK	0.253959	2.7289e-07	NK	other
GZMB	PGRMC1	-0.848918	0.00331574	NK	0.0001	NA	CD8	other
GZMB	PGRMC1	1.26963	2.50156e-11	CD8	0.0001	NA	CD4	other
GZMB	PGRMC1	1.26963	2.50156e-11	CD8	0.0001	NA	Monocyte	other
GZMB	PGRMC1	1.26963	2.50156e-11	CD8	0.253959	2.7289e-07	NK	other
GZMB	PGRMC1	1.26963	2.50156e-11	CD8	0.0001	NA	CD8	other
HLA-A	APLP2	0.0001	NA	CD4	0.256792	0.00735888	Monocyte	other
HLA-A	APLP2	-0.385393	8.40318e-15	Monocyte	0.0001	NA	CD4	other
HLA-A	APLP2	-0.385393	8.40318e-15	Monocyte	0.256792	0.00735888	Monocyte	other
HLA-A	APLP2	-0.385393	8.40318e-15	Monocyte	0.0001	NA	NK	other
HLA-A	APLP2	-0.385393	8.40318e-15	Monocyte	0.0001	NA	CD8	other
HLA-A	APLP2	-0.749146	2.4126e-09	NK	0.0001	NA	CD4	other
HLA-A	APLP2	-0.749146	2.4126e-09	NK	0.256792	0.00735888	Monocyte	other
HLA-A	APLP2	-0.749146	2.4126e-09	NK	0.0001	NA	NK	other
HLA-A	APLP2	-0.749146	2.4126e-09	NK	0.0001	NA	CD8	other
HLA-A	APLP2	0.0001	NA	CD8	0.256792	0.00735888	Monocyte	other
HLA-A	CD3D	0.0001	NA	CD4	1.86475	2.37251e-31	NK	other
HLA-A	CD3D	-0.385393	8.40318e-15	Monocyte	0.0001	NA	CD4	other
HLA-A	CD3D	-0.385393	8.40318e-15	Monocyte	0.0001	NA	Monocyte	other
HLA-A	CD3D	-0.385393	8.40318e-15	Monocyte	1.86475	2.37251e-31	NK	other
HLA-A	CD3D	-0.385393	8.40318e-15	Monocyte	0.0001	NA	CD8	other
HLA-A	CD3D	-0.749146	2.4126e-09	NK	0.0001	NA	CD4	other
HLA-A	CD3D	-0.749146	2.4126e-09	NK	0.0001	NA	Monocyte	other
HLA-A	CD3D	-0.749146	2.4126e-09	NK	1.86475	2.37251e-31	NK	other
HLA-A	CD3D	-0.749146	2.4126e-09	NK	0.0001	NA	CD8	other
HLA-A	CD3D	0.0001	NA	CD8	1.86475	2.37251e-31	NK	other
HLA-A	CD3G	0.0001	NA	CD4	0.943154	2.37251e-31	NK	other
HLA-A	CD3G	-0.385393	8.40318e-15	Monocyte	0.0001	NA	CD4	other
HLA-A	CD3G	-0.385393	8.40318e-15	Monocyte	0.943154	2.37251e-31	NK	other
HLA-A	CD3G	-0.385393	8.40318e-15	Monocyte	0.0001	NA	CD8	other
HLA-A	CD3G	-0.749146	2.4126e-09	NK	0.0001	NA	CD4	other
HLA-A	CD3G	-0.749146	2.4126e-09	NK	0.943154	2.37251e-31	NK	other
HLA-A	CD3G	-0.749146	2.4126e-09	NK	0.0001	NA	CD8	other
HLA-A	CD3G	0.0001	NA	CD8	0.943154	2.37251e-31	NK	other
HLA-A	ERBB2	-0.385393	8.40318e-15	Monocyte	0.0001	NA	NK	other
HLA-A	ERBB2	-0.749146	2.4126e-09	NK	0.0001	NA	NK	other
HLA-A	KIR2DL3	-0.385393	8.40318e-15	Monocyte	0.0001	NA	NK	other
HLA-A	KIR2DL3	-0.749146	2.4126e-09	NK	0.0001	NA	NK	other
HLA-A	KIR3DL1	-0.385393	8.40318e-15	Monocyte	0.0001	NA	NK	other
HLA-A	KIR3DL1	-0.749146	2.4126e-09	NK	0.0001	NA	NK	other
HLA-A	KIR3DL2	-0.385393	8.40318e-15	Monocyte	0.0001	NA	NK	other
HLA-A	KIR3DL2	-0.385393	8.40318e-15	Monocyte	0.0001	NA	CD8	other
HLA-A	KIR3DL2	-0.749146	2.4126e-09	NK	0.0001	NA	NK	other
HLA-A	KIR3DL2	-0.749146	2.4126e-09	NK	0.0001	NA	CD8	other
HLA-A	LILRB1	-0.385393	8.40318e-15	Monocyte	0.0001	NA	Monocyte	other
HLA-A	LILRB1	-0.385393	8.40318e-15	Monocyte	0.0001	NA	NK	other
HLA-A	LILRB1	-0.385393	8.40318e-15	Monocyte	0.0001	NA	CD8	other
HLA-A	LILRB1	-0.749146	2.4126e-09	NK	0.0001	NA	Monocyte	other
HLA-A	LILRB1	-0.749146	2.4126e-09	NK	0.0001	NA	NK	other
HLA-A	LILRB1	-0.749146	2.4126e-09	NK	0.0001	NA	CD8	other
HLA-A	LILRB2	-0.385393	8.40318e-15	Monocyte	0.0001	NA	Monocyte	other
HLA-A	LILRB2	-0.749146	2.4126e-09	NK	0.0001	NA	Monocyte	other
HLA-B	CANX	0.0001	NA	CD4	0.405571	0.000393217	NK	other
HLA-B	CANX	-0.146777	0.000422116	Monocyte	0.0001	NA	CD4	other
HLA-B	CANX	-0.146777	0.000422116	Monocyte	0.0001	NA	Monocyte	other
HLA-B	CANX	-0.146777	0.000422116	Monocyte	0.405571	0.000393217	NK	other
HLA-B	CANX	-0.146777	0.000422116	Monocyte	0.0001	NA	CD8	other
HLA-B	CANX	-0.33795	0.00183336	NK	0.0001	NA	CD4	other
HLA-B	CANX	-0.33795	0.00183336	NK	0.0001	NA	Monocyte	other
HLA-B	CANX	-0.33795	0.00183336	NK	0.405571	0.000393217	NK	other
HLA-B	CANX	-0.33795	0.00183336	NK	0.0001	NA	CD8	other
HLA-B	CANX	0.234126	0.00184639	CD8	0.0001	NA	CD4	other
HLA-B	CANX	0.234126	0.00184639	CD8	0.0001	NA	Monocyte	other
HLA-B	CANX	0.234126	0.00184639	CD8	0.405571	0.000393217	NK	other
HLA-B	CANX	0.234126	0.00184639	CD8	0.0001	NA	CD8	other
HLA-B	CD3D	0.0001	NA	CD4	1.86475	2.37251e-31	NK	other
HLA-B	CD3D	-0.146777	0.000422116	Monocyte	0.0001	NA	CD4	other
HLA-B	CD3D	-0.146777	0.000422116	Monocyte	0.0001	NA	Monocyte	other
HLA-B	CD3D	-0.146777	0.000422116	Monocyte	1.86475	2.37251e-31	NK	other
HLA-B	CD3D	-0.146777	0.000422116	Monocyte	0.0001	NA	CD8	other
HLA-B	CD3D	-0.33795	0.00183336	NK	0.0001	NA	CD4	other
HLA-B	CD3D	-0.33795	0.00183336	NK	0.0001	NA	Monocyte	other
HLA-B	CD3D	-0.33795	0.00183336	NK	1.86475	2.37251e-31	NK	other
HLA-B	CD3D	-0.33795	0.00183336	NK	0.0001	NA	CD8	other
HLA-B	CD3D	0.234126	0.00184639	CD8	0.0001	NA	CD4	other
HLA-B	CD3D	0.234126	0.00184639	CD8	0.0001	NA	Monocyte	other
HLA-B	CD3D	0.234126	0.00184639	CD8	1.86475	2.37251e-31	NK	other
HLA-B	CD3D	0.234126	0.00184639	CD8	0.0001	NA	CD8	other
HLA-B	CD3G	0.0001	NA	CD4	0.943154	2.37251e-31	NK	other
HLA-B	CD3G	-0.146777	0.000422116	Monocyte	0.0001	NA	CD4	other
HLA-B	CD3G	-0.146777	0.000422116	Monocyte	0.943154	2.37251e-31	NK	other
HLA-B	CD3G	-0.146777	0.000422116	Monocyte	0.0001	NA	CD8	other
HLA-B	CD3G	-0.33795	0.00183336	NK	0.0001	NA	CD4	other
HLA-B	CD3G	-0.33795	0.00183336	NK	0.943154	2.37251e-31	NK	other
HLA-B	CD3G	-0.33795	0.00183336	NK	0.0001	NA	CD8	other
HLA-B	CD3G	0.234126	0.00184639	CD8	0.0001	NA	CD4	other
HLA-B	CD3G	0.234126	0.00184639	CD8	0.943154	2.37251e-31	NK	other
HLA-B	CD3G	0.234126	0.00184639	CD8	0.0001	NA	CD8	other
HLA-B	KIR2DL3	-0.146777	0.000422116	Monocyte	0.0001	NA	NK	other
HLA-B	KIR2DL3	-0.33795	0.00183336	NK	0.0001	NA	NK	other
HLA-B	KIR2DL3	0.234126	0.00184639	CD8	0.0001	NA	NK	other
HLA-B	KIR3DL1	-0.146777	0.000422116	Monocyte	0.0001	NA	NK	other
HLA-B	KIR3DL1	-0.33795	0.00183336	NK	0.0001	NA	NK	other
HLA-B	KIR3DL1	0.234126	0.00184639	CD8	0.0001	NA	NK	other
HLA-B	KLRD1	0.0001	NA	CD4	0.152602	1.82788e-10	CD4	other
HLA-B	KLRD1	0.0001	NA	CD4	-1.18063	2.28849e-07	NK	other
HLA-B	KLRD1	-0.146777	0.000422116	Monocyte	0.152602	1.82788e-10	CD4	other
HLA-B	KLRD1	-0.146777	0.000422116	Monocyte	-1.18063	2.28849e-07	NK	other
HLA-B	KLRD1	-0.146777	0.000422116	Monocyte	0.0001	NA	CD8	other
HLA-B	KLRD1	-0.33795	0.00183336	NK	0.152602	1.82788e-10	CD4	other
HLA-B	KLRD1	-0.33795	0.00183336	NK	-1.18063	2.28849e-07	NK	other
HLA-B	KLRD1	-0.33795	0.00183336	NK	0.0001	NA	CD8	other
HLA-B	KLRD1	0.234126	0.00184639	CD8	0.152602	1.82788e-10	CD4	other
HLA-B	KLRD1	0.234126	0.00184639	CD8	-1.18063	2.28849e-07	NK	other
HLA-B	KLRD1	0.234126	0.00184639	CD8	0.0001	NA	CD8	other
HLA-B	LILRB1	-0.146777	0.000422116	Monocyte	0.0001	NA	Monocyte	other
HLA-B	LILRB1	-0.146777	0.000422116	Monocyte	0.0001	NA	NK	other
HLA-B	LILRB1	-0.146777	0.000422116	Monocyte	0.0001	NA	CD8	other
HLA-B	LILRB1	-0.33795	0.00183336	NK	0.0001	NA	Monocyte	other
HLA-B	LILRB1	-0.33795	0.00183336	NK	0.0001	NA	NK	other
HLA-B	LILRB1	-0.33795	0.00183336	NK	0.0001	NA	CD8	other
HLA-B	LILRB1	0.234126	0.00184639	CD8	0.0001	NA	Monocyte	other
HLA-B	LILRB1	0.234126	0.00184639	CD8	0.0001	NA	NK	other
HLA-B	LILRB1	0.234126	0.00184639	CD8	0.0001	NA	CD8	other
HLA-B	LILRB2	-0.146777	0.000422116	Monocyte	0.0001	NA	Monocyte	other
HLA-B	LILRB2	-0.33795	0.00183336	NK	0.0001	NA	Monocyte	other
HLA-B	LILRB2	0.234126	0.00184639	CD8	0.0001	NA	Monocyte	other
HLA-C	CD3D	0.0001	NA	CD4	1.86475	2.37251e-31	NK	other
HLA-C	CD3D	-0.253729	6.42921e-06	Monocyte	0.0001	NA	CD4	other
HLA-C	CD3D	-0.253729	6.42921e-06	Monocyte	0.0001	NA	Monocyte	other
HLA-C	CD3D	-0.253729	6.42921e-06	Monocyte	1.86475	2.37251e-31	NK	other
HLA-C	CD3D	-0.253729	6.42921e-06	Monocyte	0.0001	NA	CD8	other
HLA-C	CD3D	-0.687025	2.07672e-09	NK	0.0001	NA	CD4	other
HLA-C	CD3D	-0.687025	2.07672e-09	NK	0.0001	NA	Monocyte	other
HLA-C	CD3D	-0.687025	2.07672e-09	NK	1.86475	2.37251e-31	NK	other
HLA-C	CD3D	-0.687025	2.07672e-09	NK	0.0001	NA	CD8	other
HLA-C	CD3D	0.0001	NA	CD8	1.86475	2.37251e-31	NK	other
HLA-C	CD3G	0.0001	NA	CD4	0.943154	2.37251e-31	NK	other
HLA-C	CD3G	-0.253729	6.42921e-06	Monocyte	0.0001	NA	CD4	other
HLA-C	CD3G	-0.253729	6.42921e-06	Monocyte	0.943154	2.37251e-31	NK	other
HLA-C	CD3G	-0.253729	6.42921e-06	Monocyte	0.0001	NA	CD8	other
HLA-C	CD3G	-0.687025	2.07672e-09	NK	0.0001	NA	CD4	other
HLA-C	CD3G	-0.687025	2.07672e-09	NK	0.943154	2.37251e-31	NK	other
HLA-C	CD3G	-0.687025	2.07672e-09	NK	0.0001	NA	CD8	other
HLA-C	CD3G	0.0001	NA	CD8	0.943154	2.37251e-31	NK	other
HLA-C	KIR2DL3	-0.253729	6.42921e-06	Monocyte	0.0001	NA	NK	other
HLA-C	KIR2DL3	-0.687025	2.07672e-09	NK	0.0001	NA	NK	other
HLA-C	KIR3DL1	-0.253729	6.42921e-06	Monocyte	0.0001	NA	NK	other
HLA-C	KIR3DL1	-0.687025	2.07672e-09	NK	0.0001	NA	NK	other
HLA-C	LILRA3	0.0001	NA	CD4	-0.282894	1.09108e-14	Monocyte	other
HLA-C	LILRA3	-0.253729	6.42921e-06	Monocyte	-0.282894	1.09108e-14	Monocyte	other
HLA-C	LILRA3	-0.687025	2.07672e-09	NK	-0.282894	1.09108e-14	Monocyte	other
HLA-C	LILRA3	0.0001	NA	CD8	-0.282894	1.09108e-14	Monocyte	other
HLA-C	LILRB1	-0.253729	6.42921e-06	Monocyte	0.0001	NA	Monocyte	other
HLA-C	LILRB1	-0.253729	6.42921e-06	Monocyte	0.0001	NA	NK	other
HLA-C	LILRB1	-0.253729	6.42921e-06	Monocyte	0.0001	NA	CD8	other
HLA-C	LILRB1	-0.687025	2.07672e-09	NK	0.0001	NA	Monocyte	other
HLA-C	LILRB1	-0.687025	2.07672e-09	NK	0.0001	NA	NK	other
HLA-C	LILRB1	-0.687025	2.07672e-09	NK	0.0001	NA	CD8	other
HLA-C	LILRB2	-0.253729	6.42921e-06	Monocyte	0.0001	NA	Monocyte	other
HLA-C	LILRB2	-0.687025	2.07672e-09	NK	0.0001	NA	Monocyte	other
HLA-E	KIR3DL1	-0.722222	1.34643e-07	NK	0.0001	NA	NK	other
HLA-E	KLRC1	0.0001	NA	CD4	-0.813141	0.00168323	NK	other
HLA-E	KLRC1	0.0001	NA	Monocyte	-0.813141	0.00168323	NK	other
HLA-E	KLRC1	-0.722222	1.34643e-07	NK	-0.813141	0.00168323	NK	other
HLA-E	KLRC1	-0.722222	1.34643e-07	NK	0.0001	NA	CD8	other
HLA-E	KLRC1	0.0001	NA	CD8	-0.813141	0.00168323	NK	other
HLA-E	KLRC2	0.0001	NA	CD4	0.0691974	0.0012149	CD4	other
HLA-E	KLRC2	0.0001	NA	CD4	0.604631	0.000325853	CD8	other
HLA-E	KLRC2	0.0001	NA	Monocyte	0.0691974	0.0012149	CD4	other
HLA-E	KLRC2	0.0001	NA	Monocyte	0.604631	0.000325853	CD8	other
HLA-E	KLRC2	-0.722222	1.34643e-07	NK	0.0691974	0.0012149	CD4	other
HLA-E	KLRC2	-0.722222	1.34643e-07	NK	0.0001	NA	NK	other
HLA-E	KLRC2	-0.722222	1.34643e-07	NK	0.604631	0.000325853	CD8	other
HLA-E	KLRC2	0.0001	NA	CD8	0.0691974	0.0012149	CD4	other
HLA-E	KLRC2	0.0001	NA	CD8	0.604631	0.000325853	CD8	other
HLA-E	KLRD1	0.0001	NA	CD4	0.152602	1.82788e-10	CD4	other
HLA-E	KLRD1	0.0001	NA	CD4	-1.18063	2.28849e-07	NK	other
HLA-E	KLRD1	0.0001	NA	Monocyte	0.152602	1.82788e-10	CD4	other
HLA-E	KLRD1	0.0001	NA	Monocyte	-1.18063	2.28849e-07	NK	other
HLA-E	KLRD1	-0.722222	1.34643e-07	NK	0.152602	1.82788e-10	CD4	other
HLA-E	KLRD1	-0.722222	1.34643e-07	NK	-1.18063	2.28849e-07	NK	other
HLA-E	KLRD1	-0.722222	1.34643e-07	NK	0.0001	NA	CD8	other
HLA-E	KLRD1	0.0001	NA	CD8	0.152602	1.82788e-10	CD4	other
HLA-E	KLRD1	0.0001	NA	CD8	-1.18063	2.28849e-07	NK	other
HMGB1	THBD	-0.360975	0.000104188	CD4	0.0001	NA	Monocyte	other
HMGB1	THBD	1.0043	2.03828e-09	NK	0.0001	NA	Monocyte	other
HP	ASGR1	0.0666188	0.0222857	Monocyte	0.0001	NA	Monocyte	other
HP	ASGR2	0.0666188	0.0222857	Monocyte	0.0001	NA	Monocyte	other
HP	ITGAM	0.0666188	0.0222857	Monocyte	0.0001	NA	Monocyte	other
HP	ITGAM	0.0666188	0.0222857	Monocyte	0.0001	NA	NK	other
HP	ITGAM	0.0666188	0.0222857	Monocyte	0.0001	NA	CD8	other
HP	ITGB2	0.0666188	0.0222857	Monocyte	0.0001	NA	CD4	other
HP	ITGB2	0.0666188	0.0222857	Monocyte	0.0001	NA	Monocyte	other
HP	ITGB2	0.0666188	0.0222857	Monocyte	-0.82582	4.87909e-06	NK	other
HP	ITGB2	0.0666188	0.0222857	Monocyte	0.0001	NA	CD8	other
HRAS	INSR	0.0451068	0.0098384	CD4	0.0001	NA	Monocyte	other
HRAS	INSR	0.165579	8.85301e-08	NK	0.0001	NA	Monocyte	other
HRAS	TLR2	0.0451068	0.0098384	CD4	0.0001	NA	Monocyte	other
HRAS	TLR2	0.165579	8.85301e-08	NK	0.0001	NA	Monocyte	other
HSP90B1	ASGR1	0.370585	0.0319172	NK	0.0001	NA	Monocyte	other
HSP90B1	ERBB2	0.370585	0.0319172	NK	0.0001	NA	NK	other
HSP90B1	LRP1	0.370585	0.0319172	NK	0.0001	NA	Monocyte	other
HSP90B1	TLR1	0.370585	0.0319172	NK	0.0001	NA	Monocyte	other
HSP90B1	TLR2	0.370585	0.0319172	NK	0.0001	NA	Monocyte	other
HSP90B1	TLR4	0.370585	0.0319172	NK	0.0001	NA	Monocyte	other
HSP90B1	TLR7	0.370585	0.0319172	NK	0.0001	NA	Monocyte	other
HSPA1A	TLR4	0.136734	4.31251e-06	CD4	0.0001	NA	Monocyte	other
HSPA1A	TLR4	0.0665571	0.0303566	NK	0.0001	NA	Monocyte	other
ICAM1	ITGB2	0.0001	NA	Monocyte	-0.82582	4.87909e-06	NK	other
ICAM2	ITGB2	0.0001	NA	CD4	-0.82582	4.87909e-06	NK	other
ICAM2	ITGB2	0.0001	NA	Monocyte	-0.82582	4.87909e-06	NK	other
ICAM2	ITGB2	0.0001	NA	NK	-0.82582	4.87909e-06	NK	other
ICAM2	ITGB2	0.0001	NA	CD8	-0.82582	4.87909e-06	NK	other
ICAM3	ITGAL	-0.184032	0.0469203	Monocyte	0.0001	NA	CD4	other
ICAM3	ITGAL	-0.184032	0.0469203	Monocyte	0.0001	NA	Monocyte	other
ICAM3	ITGAL	-0.184032	0.0469203	Monocyte	0.0001	NA	NK	other
ICAM3	ITGAL	-0.184032	0.0469203	Monocyte	0.0001	NA	CD8	other
ICAM3	ITGB2	0.0001	NA	CD4	-0.82582	4.87909e-06	NK	other
ICAM3	ITGB2	-0.184032	0.0469203	Monocyte	0.0001	NA	CD4	other
ICAM3	ITGB2	-0.184032	0.0469203	Monocyte	0.0001	NA	Monocyte	other
ICAM3	ITGB2	-0.184032	0.0469203	Monocyte	-0.82582	4.87909e-06	NK	other
ICAM3	ITGB2	-0.184032	0.0469203	Monocyte	0.0001	NA	CD8	other
ICAM3	ITGB2	0.0001	NA	NK	-0.82582	4.87909e-06	NK	other
ICAM3	ITGB2	0.0001	NA	CD8	-0.82582	4.87909e-06	NK	other
ICAM4	ITGA4	0.0001	NA	Monocyte	-0.215816	0.0149393	CD4	other
ICAM4	ITGA4	0.0001	NA	Monocyte	-0.350545	0.0228711	CD8	other
ICAM4	ITGAV	0.0001	NA	Monocyte	0.0326557	0.00644607	NK	other
ICAM4	ITGB1	0.0001	NA	Monocyte	0.180989	0.0139398	CD4	other
ICAM4	ITGB1	0.0001	NA	Monocyte	0.245631	0.012722	NK	other
ICAM4	ITGB1	0.0001	NA	Monocyte	0.52412	0.000877759	CD8	other
ICAM4	ITGB2	0.0001	NA	Monocyte	-0.82582	4.87909e-06	NK	other
IFNG	IFNGR1	0.33909	6.08286e-12	NK	0.0001	NA	CD4	other
IFNG	IFNGR1	0.33909	6.08286e-12	NK	0.0001	NA	Monocyte	other
IFNG	IFNGR1	0.33909	6.08286e-12	NK	0.0001	NA	NK	other
IFNG	IFNGR1	0.33909	6.08286e-12	NK	0.0001	NA	CD8	other
IFNG	IFNGR2	0.33909	6.08286e-12	NK	0.0001	NA	CD4	other
IFNG	IFNGR2	0.33909	6.08286e-12	NK	0.0001	NA	Monocyte	other
LGALS3BP	ITGB1	0.0001	NA	CD4	0.180989	0.0139398	CD4	other
LGALS3BP	ITGB1	0.0001	NA	CD4	0.245631	0.012722	NK	other
LGALS3BP	ITGB1	0.0001	NA	CD4	0.52412	0.000877759	CD8	other
LGALS3BP	ITGB1	0.0377184	0.000601642	NK	0.180989	0.0139398	CD4	other
LGALS3BP	ITGB1	0.0377184	0.000601642	NK	0.0001	NA	Monocyte	other
LGALS3BP	ITGB1	0.0377184	0.000601642	NK	0.245631	0.012722	NK	other
LGALS3BP	ITGB1	0.0377184	0.000601642	NK	0.52412	0.000877759	CD8	other
LGALS3BP	VANGL1	0.0001	NA	CD4	0.0274688	0.00594959	NK	other
LGALS3BP	VANGL1	0.0377184	0.000601642	NK	0.0274688	0.00594959	NK	other
LRPAP1	LDLR	0.0585795	0.0125609	NK	0.0001	NA	Monocyte	other
LRPAP1	LDLR	0.0585795	0.0125609	NK	0.0001	NA	CD8	other
LRPAP1	LRP1	0.0585795	0.0125609	NK	0.0001	NA	Monocyte	other
LRPAP1	SORL1	0.0001	NA	CD4	-0.48004	0.0118392	NK	other
LRPAP1	SORL1	0.0001	NA	Monocyte	-0.48004	0.0118392	NK	other
LRPAP1	SORL1	0.0585795	0.0125609	NK	0.0001	NA	CD4	other
LRPAP1	SORL1	0.0585795	0.0125609	NK	0.0001	NA	Monocyte	other
LRPAP1	SORL1	0.0585795	0.0125609	NK	-0.48004	0.0118392	NK	other
LRPAP1	SORL1	0.0585795	0.0125609	NK	0.0001	NA	CD8	other
LRPAP1	SORL1	0.0001	NA	CD8	-0.48004	0.0118392	NK	other
LRPAP1	SORT1	0.0585795	0.0125609	NK	0.0001	NA	Monocyte	other
LTB	CD40	-0.65428	7.5553e-06	CD8	0.0001	NA	Monocyte	other
LTB	LTBR	-0.65428	7.5553e-06	CD8	0.0001	NA	Monocyte	other
LTB	TNFRSF1A	-0.65428	7.5553e-06	CD8	0.0001	NA	Monocyte	other
LTB	TNFRSF1A	-0.65428	7.5553e-06	CD8	0.0001	NA	NK	other
LTB	TNFRSF1A	-0.65428	7.5553e-06	CD8	0.0001	NA	CD8	other
LYZ	ITGAL	0.272343	1.43358e-08	CD4	0.0001	NA	CD4	other
LYZ	ITGAL	0.272343	1.43358e-08	CD4	0.0001	NA	Monocyte	other
LYZ	ITGAL	0.272343	1.43358e-08	CD4	0.0001	NA	NK	other
LYZ	ITGAL	0.272343	1.43358e-08	CD4	0.0001	NA	CD8	other
LYZ	ITGAL	-0.486845	6.38007e-07	Monocyte	0.0001	NA	CD4	other
LYZ	ITGAL	-0.486845	6.38007e-07	Monocyte	0.0001	NA	Monocyte	other
LYZ	ITGAL	-0.486845	6.38007e-07	Monocyte	0.0001	NA	NK	other
LYZ	ITGAL	-0.486845	6.38007e-07	Monocyte	0.0001	NA	CD8	other
MDK	ITGA4	0.0309185	0.00594959	NK	-0.215816	0.0149393	CD4	other
MDK	ITGA4	0.0309185	0.00594959	NK	0.0001	NA	Monocyte	other
MDK	ITGA4	0.0309185	0.00594959	NK	0.0001	NA	NK	other
MDK	ITGA4	0.0309185	0.00594959	NK	-0.350545	0.0228711	CD8	other
MDK	ITGA6	0.0309185	0.00594959	NK	0.0001	NA	CD4	other
MDK	ITGB1	0.0309185	0.00594959	NK	0.180989	0.0139398	CD4	other
MDK	ITGB1	0.0309185	0.00594959	NK	0.0001	NA	Monocyte	other
MDK	ITGB1	0.0309185	0.00594959	NK	0.245631	0.012722	NK	other
MDK	ITGB1	0.0309185	0.00594959	NK	0.52412	0.000877759	CD8	other
MDK	LRP1	0.0309185	0.00594959	NK	0.0001	NA	Monocyte	other
MFGE8	ITGAV	0.0001	NA	CD4	0.0326557	0.00644607	NK	other
MFGE8	ITGAV	0.0711027	0.00434047	NK	0.0326557	0.00644607	NK	other
MFNG	NOTCH1	0.0001	NA	CD4	0.0163035	0.02878	CD4	other
MFNG	NOTCH1	0.0001	NA	Monocyte	0.0163035	0.02878	CD4	other
MFNG	NOTCH1	0.189785	0.0159975	NK	0.0163035	0.02878	CD4	other
MFNG	NOTCH1	0.189785	0.0159975	NK	0.0001	NA	Monocyte	other
MFNG	NOTCH1	0.189785	0.0159975	NK	0.0001	NA	NK	other
MFNG	NOTCH1	0.189785	0.0159975	NK	0.0001	NA	CD8	other
MFNG	NOTCH1	0.0001	NA	CD8	0.0163035	0.02878	CD4	other
MFNG	NOTCH2	0.189785	0.0159975	NK	0.0001	NA	CD4	other
MFNG	NOTCH2	0.189785	0.0159975	NK	0.0001	NA	Monocyte	other
MFNG	NOTCH2	0.189785	0.0159975	NK	0.0001	NA	NK	other
NAMPT	INSR	0.0379043	0.0319172	NK	0.0001	NA	Monocyte	other
NCAM1	FGFR1	-0.24891	0.0364316	NK	0.0578668	0.00242294	NK	other
NCAM1	FGFR1	0.0001	NA	CD8	0.0578668	0.00242294	NK	other
NCAM1	PTPRA	-0.24891	0.0364316	NK	-0.16582	0.0265792	CD4	other
NCAM1	PTPRA	-0.24891	0.0364316	NK	0.0001	NA	Monocyte	other
NCAM1	PTPRA	-0.24891	0.0364316	NK	0.0001	NA	NK	other
NCAM1	PTPRA	-0.24891	0.0364316	NK	0.0001	NA	CD8	other
NCAM1	PTPRA	0.0001	NA	CD8	-0.16582	0.0265792	CD4	other
NID1	ITGAV	0.0001	NA	Monocyte	0.0326557	0.00644607	NK	other
NID1	ITGB1	0.0001	NA	Monocyte	0.180989	0.0139398	CD4	other
NID1	ITGB1	0.0001	NA	Monocyte	0.245631	0.012722	NK	other
NID1	ITGB1	0.0001	NA	Monocyte	0.52412	0.000877759	CD8	other
NRG1	ERBB2	0.0203402	0.00150145	CD4	0.0001	NA	NK	other
NRG1	ERBB2	0.343821	2.54596e-13	Monocyte	0.0001	NA	NK	other
NUCB2	ERAP1	-0.199084	0.00752855	CD4	0.0001	NA	CD4	other
NUCB2	ERAP1	-0.199084	0.00752855	CD4	0.0001	NA	Monocyte	other
NUCB2	ERAP1	-0.199084	0.00752855	CD4	0.0791335	0.00775979	NK	other
NUCB2	ERAP1	-0.199084	0.00752855	CD4	0.0001	NA	CD8	other
NUCB2	ERAP1	0.0001	NA	Monocyte	0.0791335	0.00775979	NK	other
NUCB2	ERAP1	0.308515	0.00602862	NK	0.0001	NA	CD4	other
NUCB2	ERAP1	0.308515	0.00602862	NK	0.0001	NA	Monocyte	other
NUCB2	ERAP1	0.308515	0.00602862	NK	0.0791335	0.00775979	NK	other
NUCB2	ERAP1	0.308515	0.00602862	NK	0.0001	NA	CD8	other
NUCB2	ERAP1	0.0001	NA	CD8	0.0791335	0.00775979	NK	other
PF4	CXCR3	0.0001	NA	Monocyte	0.17545	2.83661e-05	NK	other
PKM	CD44	0.0001	NA	CD4	-0.228675	0.00404992	Monocyte	other
PKM	CD44	0.0001	NA	Monocyte	-0.228675	0.00404992	Monocyte	other
PKM	CD44	1.00946	1.1441e-09	NK	0.0001	NA	CD4	other
PKM	CD44	1.00946	1.1441e-09	NK	-0.228675	0.00404992	Monocyte	other
PKM	CD44	1.00946	1.1441e-09	NK	0.0001	NA	NK	other
PKM	CD44	1.00946	1.1441e-09	NK	0.0001	NA	CD8	other
PKM	CD44	0.0001	NA	CD8	-0.228675	0.00404992	Monocyte	other
POMC	MC1R	0.0001	NA	Monocyte	0.0188065	0.0142953	CD4	other
POMC	MC1R	0.0624264	0.00644607	NK	0.0188065	0.0142953	CD4	other
POMC	MC1R	0.0001	NA	CD8	0.0188065	0.0142953	CD4	other
PRSS23	TMEM222	0.0357818	0.00014258	CD4	0.0001	NA	CD4	other
PRSS23	TMEM222	0.0357818	0.00014258	CD4	0.0001	NA	Monocyte	other
PRSS23	TMEM222	0.0357818	0.00014258	CD4	0.0770581	0.0107785	NK	other
PRSS23	TMEM222	0.0357818	0.00014258	CD4	0.0001	NA	CD8	other
PRSS23	TMEM222	0.0001	NA	NK	0.0770581	0.0107785	NK	other
PRSS23	TMEM222	0.0001	NA	CD8	0.0770581	0.0107785	NK	other
PSAP	CELSR1	0.0001	NA	CD4	-0.0535641	0.00866158	Monocyte	other
PSAP	CELSR1	0.0001	NA	CD4	-0.0706772	0.0161883	CD8	other
PSAP	CELSR1	0.0001	NA	Monocyte	-0.0535641	0.00866158	Monocyte	other
PSAP	CELSR1	0.0001	NA	Monocyte	-0.0706772	0.0161883	CD8	other
PSAP	CELSR1	-0.497935	0.0340382	NK	-0.0535641	0.00866158	Monocyte	other
PSAP	CELSR1	-0.497935	0.0340382	NK	0.0001	NA	NK	other
PSAP	CELSR1	-0.497935	0.0340382	NK	-0.0706772	0.0161883	CD8	other
PSAP	CELSR1	0.0001	NA	CD8	-0.0535641	0.00866158	Monocyte	other
PSAP	CELSR1	0.0001	NA	CD8	-0.0706772	0.0161883	CD8	other
PSAP	LRP1	-0.497935	0.0340382	NK	0.0001	NA	Monocyte	other
PSAP	SORT1	-0.497935	0.0340382	NK	0.0001	NA	Monocyte	other
PSEN1	CD44	0.0001	NA	CD4	-0.228675	0.00404992	Monocyte	other
PSEN1	CD44	0.0001	NA	Monocyte	-0.228675	0.00404992	Monocyte	other
PSEN1	CD44	0.0001	NA	NK	-0.228675	0.00404992	Monocyte	other
PSEN1	NOTCH1	0.0001	NA	CD4	0.0163035	0.02878	CD4	other
PSEN1	NOTCH1	0.0001	NA	Monocyte	0.0163035	0.02878	CD4	other
PSEN1	NOTCH1	0.0001	NA	NK	0.0163035	0.02878	CD4	other
PTDSS1	JMJD6	0.0851493	0.0129992	CD4	0.0001	NA	CD4	other
PTDSS1	JMJD6	0.0851493	0.0129992	CD4	0.0001	NA	Monocyte	other
PTDSS1	JMJD6	0.0851493	0.0129992	CD4	0.0001	NA	NK	other
PTDSS1	JMJD6	0.0851493	0.0129992	CD4	0.0001	NA	CD8	other
PTDSS1	JMJD6	0.119771	0.00171851	NK	0.0001	NA	CD4	other
PTDSS1	JMJD6	0.119771	0.00171851	NK	0.0001	NA	Monocyte	other
PTDSS1	JMJD6	0.119771	0.00171851	NK	0.0001	NA	NK	other
PTDSS1	JMJD6	0.119771	0.00171851	NK	0.0001	NA	CD8	other
PTMA	VIPR1	0.672531	2.57062e-10	NK	0.0001	NA	CD4	other
PTMA	VIPR1	0.672531	2.57062e-10	NK	0.0001	NA	Monocyte	other
QDPR	DYSF	0.0950112	0.000140717	NK	0.0001	NA	Monocyte	other
RPS19	C5AR1	0.269452	1.18541e-12	CD4	0.0001	NA	Monocyte	other
RPS19	C5AR1	0.167962	0.0132772	Monocyte	0.0001	NA	Monocyte	other
RPS19	C5AR1	0.189211	0.0368942	NK	0.0001	NA	Monocyte	other
S100A8	TLR4	0.518641	7.20328e-24	CD4	0.0001	NA	Monocyte	other
S100A9	TLR4	0.592556	1.17963e-22	CD4	0.0001	NA	Monocyte	other
S100A9	TLR4	0.439071	0.006125	CD8	0.0001	NA	Monocyte	other
SELPLG	ITGAM	0.118596	0.000504507	CD4	0.0001	NA	Monocyte	other
SELPLG	ITGAM	0.118596	0.000504507	CD4	0.0001	NA	NK	other
SELPLG	ITGAM	0.118596	0.000504507	CD4	0.0001	NA	CD8	other
SELPLG	ITGB2	0.118596	0.000504507	CD4	0.0001	NA	CD4	other
SELPLG	ITGB2	0.118596	0.000504507	CD4	0.0001	NA	Monocyte	other
SELPLG	ITGB2	0.118596	0.000504507	CD4	-0.82582	4.87909e-06	NK	other
SELPLG	ITGB2	0.118596	0.000504507	CD4	0.0001	NA	CD8	other
SELPLG	ITGB2	0.0001	NA	Monocyte	-0.82582	4.87909e-06	NK	other
SELPLG	ITGB2	0.0001	NA	NK	-0.82582	4.87909e-06	NK	other
SELPLG	ITGB2	0.0001	NA	CD8	-0.82582	4.87909e-06	NK	other
SELPLG	SELL	0.118596	0.000504507	CD4	0.0001	NA	CD4	other
SELPLG	SELL	0.118596	0.000504507	CD4	0.0001	NA	Monocyte	other
SELPLG	SELL	0.118596	0.000504507	CD4	0.0001	NA	NK	other
SELPLG	SELL	0.118596	0.000504507	CD4	0.0001	NA	CD8	other
SPON2	ITGAM	-1.27078	7.22229e-06	NK	0.0001	NA	Monocyte	other
SPON2	ITGAM	-1.27078	7.22229e-06	NK	0.0001	NA	NK	other
SPON2	ITGAM	-1.27078	7.22229e-06	NK	0.0001	NA	CD8	other
SPON2	ITGB2	0.0001	NA	CD4	-0.82582	4.87909e-06	NK	other
SPON2	ITGB2	-1.27078	7.22229e-06	NK	0.0001	NA	CD4	other
SPON2	ITGB2	-1.27078	7.22229e-06	NK	0.0001	NA	Monocyte	other
SPON2	ITGB2	-1.27078	7.22229e-06	NK	-0.82582	4.87909e-06	NK	other
SPON2	ITGB2	-1.27078	7.22229e-06	NK	0.0001	NA	CD8	other
SPON2	ITGB2	0.0001	NA	CD8	-0.82582	4.87909e-06	NK	other
THBS1	CD47	0.0001	NA	Monocyte	0.215528	3.58415e-05	Monocyte	other
THBS1	ITGA4	0.0001	NA	Monocyte	-0.215816	0.0149393	CD4	other
THBS1	ITGA4	0.0001	NA	Monocyte	-0.350545	0.0228711	CD8	other
THBS1	ITGB1	0.0001	NA	Monocyte	0.180989	0.0139398	CD4	other
THBS1	ITGB1	0.0001	NA	Monocyte	0.245631	0.012722	NK	other
THBS1	ITGB1	0.0001	NA	Monocyte	0.52412	0.000877759	CD8	other
TIMP1	CD63	0.0001	NA	CD4	0.182561	0.000126871	CD4	other
TIMP1	CD63	0.0001	NA	CD4	-0.501432	0.0129246	NK	other
TIMP1	CD63	0.0001	NA	Monocyte	0.182561	0.000126871	CD4	other
TIMP1	CD63	0.0001	NA	Monocyte	-0.501432	0.0129246	NK	other
TIMP1	CD63	0.0001	NA	NK	0.182561	0.000126871	CD4	other
TIMP1	CD63	0.0001	NA	NK	-0.501432	0.0129246	NK	other
TIMP1	CD63	0.0001	NA	CD8	0.182561	0.000126871	CD4	other
TIMP1	CD63	0.0001	NA	CD8	-0.501432	0.0129246	NK	other
TIMP2	ITGB1	0.0001	NA	Monocyte	0.180989	0.0139398	CD4	other
TIMP2	ITGB1	0.0001	NA	Monocyte	0.245631	0.012722	NK	other
TIMP2	ITGB1	0.0001	NA	Monocyte	0.52412	0.000877759	CD8	other
TNFSF12	TNFRSF25	0.0001	NA	CD4	0.09457	0.00190209	NK	other
TNFSF12	TNFRSF25	0.0001	NA	Monocyte	0.09457	0.00190209	NK	other
TNFSF12	TNFRSF25	0.0001	NA	NK	0.09457	0.00190209	NK	other
TNFSF12	TNFRSF25	0.0001	NA	CD8	0.09457	0.00190209	NK	other
TNFSF8	TNFRSF8	-0.124337	0.0213346	CD4	0.00293623	0.0142953	CD4	other
TNF	LTBR	0.0776856	0.00076282	NK	0.0001	NA	Monocyte	other
TNF	TNFRSF1A	0.0776856	0.00076282	NK	0.0001	NA	Monocyte	other
TNF	TNFRSF1A	0.0776856	0.00076282	NK	0.0001	NA	NK	other
TNF	TNFRSF1A	0.0776856	0.00076282	NK	0.0001	NA	CD8	other
TNF	TNFRSF1B	0.0001	NA	Monocyte	0.0941439	0.0264925	NK	other
TNF	TNFRSF1B	0.0776856	0.00076282	NK	0.0001	NA	CD4	other
TNF	TNFRSF1B	0.0776856	0.00076282	NK	0.0001	NA	Monocyte	other
TNF	TNFRSF1B	0.0776856	0.00076282	NK	0.0941439	0.0264925	NK	other
TNF	TNFRSF1B	0.0776856	0.00076282	NK	0.0001	NA	CD8	other
TNF	TNFRSF1B	0.0001	NA	CD8	0.0941439	0.0264925	NK	other
TNF	TRAF2	0.0001	NA	Monocyte	0.103336	1.93349e-05	NK	other
TNF	TRAF2	0.0776856	0.00076282	NK	0.103336	1.93349e-05	NK	other
TNF	TRAF2	0.0001	NA	CD8	0.103336	1.93349e-05	NK	other
UBA52	ERBB2	0.25323	1.32292e-06	CD4	0.0001	NA	NK	other
UBA52	ERBB2	0.165181	0.00625768	Monocyte	0.0001	NA	NK	other
UBA52	NOTCH1	0.25323	1.32292e-06	CD4	0.0163035	0.02878	CD4	other
UBA52	NOTCH1	0.25323	1.32292e-06	CD4	0.0001	NA	Monocyte	other
UBA52	NOTCH1	0.25323	1.32292e-06	CD4	0.0001	NA	NK	other
UBA52	NOTCH1	0.25323	1.32292e-06	CD4	0.0001	NA	CD8	other
UBA52	NOTCH1	0.165181	0.00625768	Monocyte	0.0163035	0.02878	CD4	other
UBA52	NOTCH1	0.165181	0.00625768	Monocyte	0.0001	NA	Monocyte	other
UBA52	NOTCH1	0.165181	0.00625768	Monocyte	0.0001	NA	NK	other
UBA52	NOTCH1	0.165181	0.00625768	Monocyte	0.0001	NA	CD8	other
UBA52	NOTCH1	0.0001	NA	NK	0.0163035	0.02878	CD4	other
UBA52	NOTCH1	0.0001	NA	CD8	0.0163035	0.02878	CD4	other
UBA52	TGFBR1	0.25323	1.32292e-06	CD4	0.0001	NA	Monocyte	other
UBA52	TGFBR1	0.25323	1.32292e-06	CD4	0.0001	NA	NK	other
UBA52	TGFBR1	0.25323	1.32292e-06	CD4	0.0001	NA	CD8	other
UBA52	TGFBR1	0.165181	0.00625768	Monocyte	0.0001	NA	Monocyte	other
UBA52	TGFBR1	0.165181	0.00625768	Monocyte	0.0001	NA	NK	other
UBA52	TGFBR1	0.165181	0.00625768	Monocyte	0.0001	NA	CD8	other
UBA52	TGFBR2	0.25323	1.32292e-06	CD4	0.0001	NA	CD4	other
UBA52	TGFBR2	0.25323	1.32292e-06	CD4	0.0001	NA	Monocyte	other
UBA52	TGFBR2	0.25323	1.32292e-06	CD4	0.0001	NA	NK	other
UBA52	TGFBR2	0.25323	1.32292e-06	CD4	0.0001	NA	CD8	other
UBA52	TGFBR2	0.165181	0.00625768	Monocyte	0.0001	NA	CD4	other
UBA52	TGFBR2	0.165181	0.00625768	Monocyte	0.0001	NA	Monocyte	other
UBA52	TGFBR2	0.165181	0.00625768	Monocyte	0.0001	NA	NK	other
UBA52	TGFBR2	0.165181	0.00625768	Monocyte	0.0001	NA	CD8	other
VCAN	CD44	0.0377813	0.00305509	CD4	0.0001	NA	CD4	other
VCAN	CD44	0.0377813	0.00305509	CD4	-0.228675	0.00404992	Monocyte	other
VCAN	CD44	0.0377813	0.00305509	CD4	0.0001	NA	NK	other
VCAN	CD44	0.0377813	0.00305509	CD4	0.0001	NA	CD8	other
VCAN	CD44	0.0001	NA	Monocyte	-0.228675	0.00404992	Monocyte	other
VCAN	CD44	0.0001	NA	NK	-0.228675	0.00404992	Monocyte	other
VCAN	CD44	0.0001	NA	CD8	-0.228675	0.00404992	Monocyte	other
VCAN	ITGA4	0.0377813	0.00305509	CD4	-0.215816	0.0149393	CD4	other
VCAN	ITGA4	0.0377813	0.00305509	CD4	0.0001	NA	Monocyte	other
VCAN	ITGA4	0.0377813	0.00305509	CD4	0.0001	NA	NK	other
VCAN	ITGA4	0.0377813	0.00305509	CD4	-0.350545	0.0228711	CD8	other
VCAN	ITGA4	0.0001	NA	Monocyte	-0.215816	0.0149393	CD4	other
VCAN	ITGA4	0.0001	NA	Monocyte	-0.350545	0.0228711	CD8	other
VCAN	ITGA4	0.0001	NA	NK	-0.215816	0.0149393	CD4	other
VCAN	ITGA4	0.0001	NA	NK	-0.350545	0.0228711	CD8	other
VCAN	ITGA4	0.0001	NA	CD8	-0.215816	0.0149393	CD4	other
VCAN	ITGA4	0.0001	NA	CD8	-0.350545	0.0228711	CD8	other
VCAN	ITGB1	0.0377813	0.00305509	CD4	0.180989	0.0139398	CD4	other
VCAN	ITGB1	0.0377813	0.00305509	CD4	0.0001	NA	Monocyte	other
VCAN	ITGB1	0.0377813	0.00305509	CD4	0.245631	0.012722	NK	other
VCAN	ITGB1	0.0377813	0.00305509	CD4	0.52412	0.000877759	CD8	other
VCAN	ITGB1	0.0001	NA	Monocyte	0.180989	0.0139398	CD4	other
VCAN	ITGB1	0.0001	NA	Monocyte	0.245631	0.012722	NK	other
VCAN	ITGB1	0.0001	NA	Monocyte	0.52412	0.000877759	CD8	other
VCAN	ITGB1	0.0001	NA	NK	0.180989	0.0139398	CD4	other
VCAN	ITGB1	0.0001	NA	NK	0.245631	0.012722	NK	other
VCAN	ITGB1	0.0001	NA	NK	0.52412	0.000877759	CD8	other
VCAN	ITGB1	0.0001	NA	CD8	0.180989	0.0139398	CD4	other
VCAN	ITGB1	0.0001	NA	CD8	0.245631	0.012722	NK	other
VCAN	ITGB1	0.0001	NA	CD8	0.52412	0.000877759	CD8	other
VCAN	SELL	0.0377813	0.00305509	CD4	0.0001	NA	CD4	other
VCAN	SELL	0.0377813	0.00305509	CD4	0.0001	NA	Monocyte	other
VCAN	SELL	0.0377813	0.00305509	CD4	0.0001	NA	NK	other
VCAN	SELL	0.0377813	0.00305509	CD4	0.0001	NA	CD8	other
VCAN	TLR1	0.0377813	0.00305509	CD4	0.0001	NA	Monocyte	other
VCAN	TLR2	0.0377813	0.00305509	CD4	0.0001	NA	Monocyte	other
VIM	CD44	0.333363	0.00278677	CD4	0.0001	NA	CD4	other
VIM	CD44	0.333363	0.00278677	CD4	-0.228675	0.00404992	Monocyte	other
VIM	CD44	0.333363	0.00278677	CD4	0.0001	NA	NK	other
VIM	CD44	0.333363	0.00278677	CD4	0.0001	NA	CD8	other
VIM	CD44	0.0001	NA	Monocyte	-0.228675	0.00404992	Monocyte	other
VIM	CD44	1.37777	1.94301e-08	NK	0.0001	NA	CD4	other
VIM	CD44	1.37777	1.94301e-08	NK	-0.228675	0.00404992	Monocyte	other
VIM	CD44	1.37777	1.94301e-08	NK	0.0001	NA	NK	other
VIM	CD44	1.37777	1.94301e-08	NK	0.0001	NA	CD8	other
VIM	CD44	0.0001	NA	CD8	-0.228675	0.00404992	Monocyte	other
HLA-DRB1	CD4	0.293362	9.19207e-12	CD4	0.0001	NA	CD4	other
HLA-DRB1	CD4	0.293362	9.19207e-12	CD4	0.0001	NA	Monocyte	other
HLA-DRB1	CD4	0.293362	9.19207e-12	CD4	0.0586555	0.000750312	NK	other
HLA-DRB1	CD4	0.0001	NA	Monocyte	0.0586555	0.000750312	NK	other
HLA-DRB1	CD4	1.15877	1.32372e-12	NK	0.0001	NA	CD4	other
HLA-DRB1	CD4	1.15877	1.32372e-12	NK	0.0001	NA	Monocyte	other
HLA-DRB1	CD4	1.15877	1.32372e-12	NK	0.0586555	0.000750312	NK	other
HLA-DRB1	CD4	0.0001	NA	CD8	0.0586555	0.000750312	NK	other
CCL28	CCR3	0.0001	NA	CD4	0.027068	0.00594959	NK	cytokine
CCL28	CCR3	0.0001	NA	NK	0.027068	0.00594959	NK	cytokine
CCL28	CCR3	0.0001	NA	CD8	0.027068	0.00594959	NK	cytokine
CCL3	CCR3	0.0001	NA	Monocyte	0.027068	0.00594959	NK	cytokine
CCL3	CCR3	0.0001	NA	NK	0.027068	0.00594959	NK	cytokine
CCL3	CCR3	0.0001	NA	CD8	0.027068	0.00594959	NK	cytokine
CCL3	CCR5	0.0001	NA	Monocyte	0.0836805	5.56187e-07	NK	cytokine
CCL3	CCR5	0.0001	NA	NK	0.0836805	5.56187e-07	NK	cytokine
CCL3	CCR5	0.0001	NA	CD8	0.0836805	5.56187e-07	NK	cytokine
CCL4	CCR1	0.0807117	0.0012354	CD4	0.0001	NA	Monocyte	cytokine
CCL4	CCR3	0.0807117	0.0012354	CD4	0.027068	0.00594959	NK	cytokine
CCL4	CCR3	0.0001	NA	Monocyte	0.027068	0.00594959	NK	cytokine
CCL4	CCR3	0.0001	NA	NK	0.027068	0.00594959	NK	cytokine
CCL4	CCR3	0.0001	NA	CD8	0.027068	0.00594959	NK	cytokine
CCL4	CCR5	0.0807117	0.0012354	CD4	0.0836805	5.56187e-07	NK	cytokine
CCL4	CCR5	0.0807117	0.0012354	CD4	0.0001	NA	CD8	cytokine
CCL4	CCR5	0.0001	NA	Monocyte	0.0836805	5.56187e-07	NK	cytokine
CCL4	CCR5	0.0001	NA	NK	0.0836805	5.56187e-07	NK	cytokine
CCL4	CCR5	0.0001	NA	CD8	0.0836805	5.56187e-07	NK	cytokine
CCL5	CCR1	0.29537	0.00219159	CD4	0.0001	NA	Monocyte	cytokine
CCL5	CCR1	0.115185	0.000507772	Monocyte	0.0001	NA	Monocyte	cytokine
CCL5	CCR3	0.29537	0.00219159	CD4	0.027068	0.00594959	NK	cytokine
CCL5	CCR3	0.115185	0.000507772	Monocyte	0.027068	0.00594959	NK	cytokine
CCL5	CCR3	0.0001	NA	NK	0.027068	0.00594959	NK	cytokine
CCL5	CCR3	0.0001	NA	CD8	0.027068	0.00594959	NK	cytokine
CCL5	CCR5	0.29537	0.00219159	CD4	0.0836805	5.56187e-07	NK	cytokine
CCL5	CCR5	0.29537	0.00219159	CD4	0.0001	NA	CD8	cytokine
CCL5	CCR5	0.115185	0.000507772	Monocyte	0.0836805	5.56187e-07	NK	cytokine
CCL5	CCR5	0.115185	0.000507772	Monocyte	0.0001	NA	CD8	cytokine
CCL5	CCR5	0.0001	NA	NK	0.0836805	5.56187e-07	NK	cytokine
CCL5	CCR5	0.0001	NA	CD8	0.0836805	5.56187e-07	NK	cytokine
CCL5	CXCR3	0.29537	0.00219159	CD4	0.0001	NA	CD4	cytokine
CCL5	CXCR3	0.29537	0.00219159	CD4	0.17545	2.83661e-05	NK	cytokine
CCL5	CXCR3	0.29537	0.00219159	CD4	0.0001	NA	CD8	cytokine
CCL5	CXCR3	0.115185	0.000507772	Monocyte	0.0001	NA	CD4	cytokine
CCL5	CXCR3	0.115185	0.000507772	Monocyte	0.17545	2.83661e-05	NK	cytokine
CCL5	CXCR3	0.115185	0.000507772	Monocyte	0.0001	NA	CD8	cytokine
CCL5	CXCR3	0.0001	NA	NK	0.17545	2.83661e-05	NK	cytokine
CCL5	CXCR3	0.0001	NA	CD8	0.17545	2.83661e-05	NK	cytokine
IL16	CCR5	0.0001	NA	CD4	0.0836805	5.56187e-07	NK	cytokine
IL16	CCR5	0.0001	NA	Monocyte	0.0836805	5.56187e-07	NK	cytokine
IL16	CCR5	0.0001	NA	NK	0.0836805	5.56187e-07	NK	cytokine
IL16	CCR5	0.0001	NA	CD8	0.0836805	5.56187e-07	NK	cytokine
IL16	CD4	0.0001	NA	CD4	0.0586555	0.000750312	NK	cytokine
IL16	CD4	0.0001	NA	Monocyte	0.0586555	0.000750312	NK	cytokine
IL16	CD4	0.0001	NA	NK	0.0586555	0.000750312	NK	cytokine
IL16	CD4	0.0001	NA	CD8	0.0586555	0.000750312	NK	cytokine
IL16	KCNA3	0.0001	NA	CD4	-0.112985	0.0281976	CD4	cytokine
IL16	KCNA3	0.0001	NA	CD4	0.0161182	0.0141506	NK	cytokine
IL16	KCNA3	0.0001	NA	Monocyte	-0.112985	0.0281976	CD4	cytokine
IL16	KCNA3	0.0001	NA	Monocyte	0.0161182	0.0141506	NK	cytokine
IL16	KCNA3	0.0001	NA	NK	-0.112985	0.0281976	CD4	cytokine
IL16	KCNA3	0.0001	NA	NK	0.0161182	0.0141506	NK	cytokine
IL16	KCNA3	0.0001	NA	CD8	-0.112985	0.0281976	CD4	cytokine
IL16	KCNA3	0.0001	NA	CD8	0.0161182	0.0141506	NK	cytokine
IL18	CD48	0.0001	NA	Monocyte	0.28518	0.000644442	Monocyte	cytokine
IL8	CD79A	0.0001	NA	Monocyte	-0.0945538	0.0039371	CD8	cytokine
CD40LG	ITGB2	0.0001	NA	CD4	-0.82582	4.87909e-06	NK	checkpoint
CD40LG	TRAF3	0.0001	NA	CD4	0.0931066	0.000357254	NK	checkpoint
CD70	CD27	0.0353666	0.000572807	CD4	0.0001	NA	CD4	checkpoint
CD70	CD27	0.0353666	0.000572807	CD4	0.471801	6.19816e-08	NK	checkpoint
CD70	CD27	0.0353666	0.000572807	CD4	-0.30521	0.00184639	CD8	checkpoint
CD70	CD27	0.0649744	5.93181e-05	NK	0.0001	NA	CD4	checkpoint
CD70	CD27	0.0649744	5.93181e-05	NK	0.471801	6.19816e-08	NK	checkpoint
CD70	CD27	0.0649744	5.93181e-05	NK	-0.30521	0.00184639	CD8	checkpoint
CD70	CD27	0.0001	NA	CD8	0.471801	6.19816e-08	NK	checkpoint
CD70	CD27	0.0001	NA	CD8	-0.30521	0.00184639	CD8	checkpoint
PDCD1LG2	PDCD1	0.0181767	0.0142953	CD4	0.0479633	0.000601642	NK	checkpoint
CD86	CD28	0.0063766	0.0142953	CD4	0.0001	NA	CD4	checkpoint
CD86	CD28	0.0063766	0.0142953	CD4	0.0986948	5.79774e-06	NK	checkpoint
CD86	CD28	0.0063766	0.0142953	CD4	0.0001	NA	CD8	checkpoint
CD86	CD28	0.0001	NA	Monocyte	0.0986948	5.79774e-06	NK	checkpoint
CD86	CD28	0.0454449	0.00594959	NK	0.0001	NA	CD4	checkpoint
CD86	CD28	0.0454449	0.00594959	NK	0.0986948	5.79774e-06	NK	checkpoint
CD86	CD28	0.0454449	0.00594959	NK	0.0001	NA	CD8	checkpoint
CD86	CTLA4	0.0063766	0.0142953	CD4	0.0645718	0.000660367	CD4	checkpoint
CD86	CTLA4	0.0063766	0.0142953	CD4	0.140798	3.7314e-10	NK	checkpoint
CD86	CTLA4	0.0001	NA	Monocyte	0.0645718	0.000660367	CD4	checkpoint
CD86	CTLA4	0.0001	NA	Monocyte	0.140798	3.7314e-10	NK	checkpoint
CD86	CTLA4	0.0454449	0.00594959	NK	0.0645718	0.000660367	CD4	checkpoint
CD86	CTLA4	0.0454449	0.00594959	NK	0.140798	3.7314e-10	NK	checkpoint
ICOSLG	ICOS	0.0266789	0.0094756	CD4	0.0001	NA	CD4	checkpoint
ICOSLG	ICOS	0.0266789	0.0094756	CD4	0.133968	7.54259e-07	NK	checkpoint
ICOSLG	ICOS	0.0001	NA	Monocyte	0.133968	7.54259e-07	NK	checkpoint
LGALS9	HAVCR2	0.0590712	0.0254967	CD4	0.0001	NA	Monocyte	checkpoint
LGALS9	HAVCR2	0.0590712	0.0254967	CD4	0.0001	NA	NK	checkpoint
LGALS9	HAVCR2	0.0590712	0.0254967	CD4	0.0001	NA	CD8	checkpoint
