# Supplementary material for: Longitudinal single-cell profiling reveals molecular heterogeneity and tumor-immune evolution in refractory mantle cell lymphoma
Source: Nat Commun. 2021 May 17;12:2877. doi: 10.1038/s41467-021-22872-z (PMC8128874; doi:10.1038/s41467-021-22872-z)
Supplement: Supplementary file 11 — Supplementary Data 8 [file 41467_2021_22872_MOESM11_ESM.xlsx]

## Sheet: Sheet1
Catolog number	Catolog number	Clone	Lot number	Species	Dilution factor used in this study	Supplier name	Headquarters	Supplier Website
CD28-BUV395	740308	CD28.2	9326659	Mouse	1:20	BD Biosciences	San Jose, CA	https://www.bdbiosciences.com/us/reagents/research/antibodies-buffers/immunology-reagents/anti-human-antibodies/cell-surface-antigens/buv395-mouse-anti-human-cd28-cd282/p/740308
CD127-BUV737	612794	HIL-7R-M21	9218020	Mouse	1:20	BD Biosciences	San Jose, CA	https://www.bdbiosciences.com/us/reagents/research/antibodies-buffers/immunology-reagents/anti-human-antibodies/cell-surface-antigens/buv737-mouse-anti-human-cd127-hil-7r-m21/p/612794
CD69-eFluor 450	48-0699-42	FN50	4341643	Mouse	1:20	Life technologies	Calsbad, CA	https://www.thermofisher.com/antibody/product/CD69-Antibody-clone-FN50-Monoclonal/48-0699-42
CD279-SB600	63-2799-42	eBioJ105 (J105)	2031414	Mouse	1:20	Life technologies	Calsbad, CA	https://www.thermofisher.com/antibody/product/CD279-PD-1-Antibody-clone-eBioJ105-J105-Monoclonal/63-2799-42
CD223-SB645	64-2239-42	3DS223H	2095506	Mouse	1:20	Life technologies	Calsbad, CA	https://www.thermofisher.com/antibody/product/CD223-LAG-3-Antibody-clone-3DS223H-Monoclonal/64-2239-42
CD3-BV711	563725	UCHT1	9217391	Mouse	1:20	BD Biosciences	San Jose, CA	https://www.bdbiosciences.com/us/applications/research/t-cell-immunology/th-1-cells/surface-markers/human/bv711-mouse-anti-human-cd3-ucht1-also-known-as-ucht-1-ucht-1/p/563725
CD8-SB780	78-0086-42	OKT8 (OKT-8)	2014972	Mouse	1:20	Life technologies	Calsbad, CA	https://www.thermofisher.com/antibody/product/CD8a-Antibody-clone-OKT8-OKT-8-Monoclonal/78-0086-42
LAP-Alexa Fluor 488	FAB2463G	27232	ABVC0319041	Mouse	1:20	R&D systems Inc	Minneapolis	https://www.rndsystems.com/products/human-lap-tgf-beta1-alexa-fluor-488-conjugated-antibody-27232_fab2463g
CD4-PerCP-Cy5.5	560650	RPA-T4	9066791	Mouse	1:20	BD Biosciences	San Jose, CA	https://www.bdbiosciences.com/us/applications/research/stem-cell-research/hematopoietic-stem-cell-markers/human/negative-markers/percp-cy55-mouse-anti-human-cd4-rpa-t4/p/560650
CD272-PE	344506	MIH26	B201829	Mouse	1:20	Biolegend	San Diego, CA	https://www.biolegend.com/en-us/products/pe-anti-human-cd272-btla-antibody-6446
CD197-PE-eFluor 610	61-1979-42	3D12	1984788	Rat	1:20	Life technologies	Calsbad, CA	https://www.thermofisher.com/antibody/product/CD197-CCR7-Antibody-clone-3D12-Monoclonal/61-1979-42
CD19-PE-cy5	555414	HIB19	9155523	Mouse	1:5	BD Biosciences	San Jose, CA	https://www.bdbiosciences.com/us/applications/research/clinical-research/oncology-research/blood-cell-disorders/surface-markers/human/pe-cy5-mouse-anti-human-cd19-hib19/p/555414
CD184-PE-Cyanine7	25-9999-42	12G5	2114146	Mouse	1:20	Life technologies	Calsbad, CA	https://www.thermofisher.com/antibody/product/CD184-CXCR4-Antibody-clone-12G5-Monoclonal/25-9999-42
LGALS1-AF647	sc-166618AF647	S-14	E1617	Goat	1:20	Santa Cruz Biotechnology	Dallas, TX	https://www.scbt.com/p/galectin-1-antibody-s-14
CD45RO-Alexa Fluor 700	561136	UCHL1	8220716	Mouse	1:20	BD Biosciences	San Jose, CA	https://www.bdbiosciences.com/us/applications/research/t-cell-immunology/regulatory-t-cells/surface-markers/human/alexa-fluor-700-mouse-anti-human-cd45ro-uchl1/p/561136
CD152	47-1529-42	14D3	2156658	Mouse	1:20	Life technologies	Calsbad, CA	https://www.thermofisher.com/antibody/product/CD152-CTLA-4-Antibody-clone-14D3-Monoclonal/47-1529-42
Survivin	2808S	71G4B7	15	Rabbit	1:1000	Cell Signaling	Danvers, MA	https://www.cellsignal.com/products/primary-antibodies/survivin-71g4b7-rabbit-mab/2808
β-Actin	SC47778	C4	H1420	Mouse	1:1000	Santa Cruz Biotechnology	Dallas, TX	https://www.scbt.com/p/beta-actin-antibody-c4?requestFrom=search
